# Supplementary material for: A chloroquine-induced macrophage-preconditioning strategy for improved nanodelivery
Source: Sci Rep. 2017 Oct 23;7:13738. doi: 10.1038/s41598-017-14221-2 (PMC5653759; doi:10.1038/s41598-017-14221-2)
Supplement: Supplementary file 2 — Supplementary Dataset 1 [file 41598_2017_14221_MOESM2_ESM.xlsx]

## Sheet: Control
Accession	Description	Score	Coverage	# Proteins	# Unique Peptides	# Peptides	# PSMs	# AAs	MW [kDa]	calc. pI
P63039	60 kDa heat shock protein, mitochondrial OS=Rattus norvegicus GN=Hspd1 PE=1 SV=1 - [CH60_RAT]	989.489	34.55	1	12	12	26	573	60.9174	6.17627
	A2	Sequence	# PSMs	# Proteins	# Protein Groups	Protein Group Accessions	Modifications	ΔCn	q-Value	PEP	IonScore	Exp Value	Charge	MH+ [Da]	ΔM [ppm]	RT [min]	# Missed Cleavages
	High	IQEITEQLDITTSEYEK	6	1	1	P63039		0	0	0.0004911	120.3	6.69143e-11	2	2040.07	31.2088	53.3488	0
	High	KPLVIIAEDVDGEALSTLVLNR	3	1	1	P63039		0	0	0.001001	115.12	1.99639e-10	2	2366.58	528.013	70.1385	0
	High	GVMLAVDAVIAELK	1	1	1	P63039		0	0	0.009945	104.38	3.13506e-09	2	1428.87	36.8058	79.4746	0
	High	NAGVEGSLIVEK	6	1	1	P63039		0	0	0.07677	65.86	2.43853e-05	2	1216.16	411.027	28.904	0
	High	ALMLQGVDLLADAVAVTMGPK	2	1	1	P63039		0	0	0.02113	63.64	3.16816e-05	2	2114.07	439.902	86.8854	0
	High	LVQDVANNTNEEAGDGTTTATVLAR	2	1	1	P63039		0	0	0.007351	63.42	2.79135e-05	3	2561.07	319.822	37.8062	0
	High	ILQSSSEVGYDAMLGDFVNMVEK	1	1	1	P63039		0	0	0.01412	56.04	0.000148709	3	2533.32	440.706	81.0026	0
	High	DIGNIISDAMK	1	1	1	P63039		0	0	0.05848	53.45	0.000448467	2	1176.52	-63.1329	58.8352	0
	High	TLNDELEIIEGMK	1	1	1	P63039		0	0	0.0441	40.26	0.00786949	2	1506.7	1292.16	63.3385	0
	High	VGEVIVTK	1	1	1	P63039		0	0	0.1633	37.05	0.0215093	2	843.501	-1201.31	16.9875	0
	High	QSKPVTTPEEIAQVATISANGDK	1	1	1	P63039		0	0	0.08921	27.9	0.100309	3	2385.06	347.033	42.8692	0
	Medium	LSDGVAVLK	1	1	1	P63039		0	0.035	0.4587	19.86	1.20213	2	901.504	-35.0793	25.9338	0
P06761	78 kDa glucose-regulated protein OS=Rattus norvegicus GN=Hspa5 PE=1 SV=1 - [GRP78_RAT]	582.155	29.97	1	13	14	18	654	72.3024	5.16064
	A2	Sequence	# PSMs	# Proteins	# Protein Groups	Protein Group Accessions	Modifications	ΔCn	q-Value	PEP	IonScore	Exp Value	Charge	MH+ [Da]	ΔM [ppm]	RT [min]	# Missed Cleavages
	High	IEIESFFEGEDFSETLTR	3	1	1	P06761		0	0	0.0004736	114.74	2.42403e-10	2	2150.07	499.691	75.0194	0
	High	LYGSGGPPPTGEEDTSEKDEL	2	1	1	P06761		0	0	0.005221	101.49	4.92802e-09	2	2177.91	-30.1629	34.4546	1
	High	IEWLESHQDADIEDFK	1	1	1	P06761		0	0	0.0009614	94.48	2.59853e-08	2	1974.9	-6.3816	50.0214	0
	High	KSDIDEIVLVGGSTR	2	1	1	P06761		0	0	0.009929	81.47	6.33013e-07	2	1588.71	-92.1396	39.0386	1
	High	DNHLLGTFDLTGIPPAPR	1	1	1	P06761		0	0	0.008482	59.6	8.00429e-05	2	1933.89	-62.006	60.2044	0
	High	NQLTSNPENTVFDAK	1	1	1	P06761		0	0	0.01434	59.46	9.40459e-05	2	1677.71	-56.8049	35.7611	0
	High	SQIFSTASDNQPTVTIK	1	1	1	P06761		0	0	0.003386	58.97	9.58979e-05	2	1837.72	428.503	39.2141	0
	High	DAGTIAGLNVMR	1	1	1	P06761		0	0	0.04537	50.5	0.000864513	2	1217.69	46.6775	44.2351	0
	High	FEELNMDLFR	1	1	1	P06761		0	0	0.103	47.01	0.00173288	2	1313.89	206.651	61.3367	0
	High	SDIDEIVLVGGSTR	1	1	1	P06761		0	0	0.1367	28.89	0.110464	2	1461.53	530.267	49.7936	0
	High	ELEEIVQPIISK	1	1	1	P06761		0	0	0.1619	28.13	0.132743	2	1398.7	649.714	50.1189	0
	High	TWNDPSVQQDIK	1	1	1	P06761		0	0	0.08927	26.58	0.195829	2	1430.87	122.142	31.4181	0
	High	IINEPTAAAIAYGLDK	1	4	3	P06761;P55063;P63018		0	0.001	0.2298	38.78	0.0109987	2	1658.54	-814.196	52.1635	0
	High	ITPSYVAFTPEGER	1	1	1	P06761		0	0.001	0.2687	14.36	2.92967	2	1567.54	484.867	43.4551	0
P62260	14-3-3 protein epsilon OS=Rattus norvegicus GN=Ywhae PE=1 SV=1 - [1433E_RAT]	526.697	27.84	1	5	5	14	255	29.1554	4.7417
	A2	Sequence	# PSMs	# Proteins	# Protein Groups	Protein Group Accessions	Modifications	ΔCn	q-Value	PEP	IonScore	Exp Value	Charge	MH+ [Da]	ΔM [ppm]	RT [min]	# Missed Cleavages
	High	VAGMDVELTVEER	8	1	1	P62260		0	0	0.01128	92.09	5.46636e-08	2	1447.58	-92.2022	45.0165	0
	High	AAFDDAIAELDTLSEESYK	2	1	1	P62260		0	0	0.00177	83.46	3.20531e-07	2	2087.9	-30.6705	77.4589	0
	High	DNLTLWTSDMQGDGEEQNK	1	1	1	P62260		0	0	0.002159	74.12	2.71855e-06	2	2180.74	-91.8012	52.3767	0
	High	EALQDVEDENQ	1	1	1	P62260		0	0	0.08953	37.32	0.0169783	2	1290.52	756.013	27.5682	0
	High	YDEMVESMK	2	1	1	P62260		0	0	0.1407	34.78	0.0325341	2	1131.52	41.1089	25.7074	0
P60711	Actin, cytoplasmic 1 OS=Rattus norvegicus GN=Actb PE=1 SV=1 - [ACTB_RAT]	520.37	29.07	2	3	8	35	375	41.7097	5.47803
	A2	Sequence	# PSMs	# Proteins	# Protein Groups	Protein Group Accessions	Modifications	ΔCn	q-Value	PEP	IonScore	Exp Value	Charge	MH+ [Da]	ΔM [ppm]	RT [min]	# Missed Cleavages
	High	DLYANTVLSGGTTMYPGIADR	3	2	1	P60711		0	0	0.0004914	108.36	1.01825e-09	2	2215.56	221.078	62.2274	0
	High	SYELPDGQVITIGNER	8	6	2	P63269;P60711		0	0	0.004259	84.47	2.84568e-07	2	1790.89	-3.59914	54.872	0
	High	VAPEEHPVLLTEAPLNPK	2	2	1	P60711		0	0	0.007492	81.74	4.83657e-07	2	1953.89	-87.1056	39.1876	0
	High	DSYVGDEAQSK	10	6	2	P63269;P60711		0	0	0.03628	49.05	0.00112877	2	1200.52	1664.04	15.1656	0
	High	QEYDESGPSIVHR	3	2	1	P60711		0	0	0.04667	41.99	0.00534072	2	1516.92	142.58	20.6908	0
	High	HQGVMVGMGQK	3	6	2	P63269;P60711		0	0	0.0452	41.02	0.0076261	2	1171.69	97.2674	14.3723	0
	High	EITALAPSTMK	5	6	2	P63269;P60711		0	0	0.1242	32.52	0.0518615	2	1162.08	401.273	30.5002	0
	Medium	DLTDYLMK	1	6	2	P63269;P60711		0	0.021	0.4324	24.2	0.342931	2	998.79	304.348	52.757	0
P34058	Heat shock protein HSP 90-beta OS=Rattus norvegicus GN=Hsp90ab1 PE=1 SV=4 - [HS90B_RAT]	453.978	19.34	1	5	11	26	724	83.2291	5.03369
	A2	Sequence	# PSMs	# Proteins	# Protein Groups	Protein Group Accessions	Modifications	ΔCn	q-Value	PEP	IonScore	Exp Value	Charge	MH+ [Da]	ΔM [ppm]	RT [min]	# Missed Cleavages
	High	HNDDEQYAWESSAGGSFTVR	1	2	2	P82995;P34058		0	0	0.001452	95.69	1.81693e-08	2	2256.91	421.76	42.709	0
	High	NPDDITQEEYGEFYK	7	1	1	P34058		0	0	0.003956	69.86	7.66309e-06	2	1847.89	49.4995	46.9477	0
	High	GVVDSEDLPLNISR	2	3	3	P82995;P34058;Q5XHZ0		0	0	0.03202	63.56	3.54867e-05	2	1513.7	-54.1996	47.7552	0
	High	YHTSQSGDEMTSLSEYVSR	2	1	1	P34058		0	0	0.002649	61.85	4.59151e-05	2	2178.07	517.868	40.1955	0
	High	SLTNDWEDHLAVK	1	1	1	P34058		0	0	0.0469	47.16	0.00158944	2	1527.7	-25.8348	40.7153	0
	High	YIDQEELNK	3	2	2	P82995;P34058		0	0	0.1095	42.22	0.00530815	2	1151.52	-35.255	20.2616	0
	High	EDQTEYLEER	5	2	2	P82995;P34058		0	0	0.138	37.83	0.0137457	2	1311.53	-33.4911	27.6076	0
	High	EGLELPEDEEEK	2	2	2	P82995;P34058		0	0	0.1106	30.21	0.0888482	2	1416.53	-74.8262	33.6192	0
	High	YESLTDPSK	1	2	2	P82995;P34058		0	0.004	0.3005	22.82	0.434895	2	1039.51	16.3362	17.8289	0
	High	APFDLFENK	1	1	1	P34058		0	0.008	0.3388	37.34	0.0169465	2	1080.51	-20.933	49.2838	0
	Medium	IDIIPNPQER	1	1	1	P34058		0	0.038	0.4726	22.67	0.474782	2	1194.52	-107.238	37.2729	0
P00388	NADPH--cytochrome P450 reductase OS=Rattus norvegicus GN=Por PE=1 SV=3 - [NCPR_RAT]	410.944	19.32	1	7	7	10	678	76.9142	5.47803
	A2	Sequence	# PSMs	# Proteins	# Protein Groups	Protein Group Accessions	Modifications	ΔCn	q-Value	PEP	IonScore	Exp Value	Charge	MH+ [Da]	ΔM [ppm]	RT [min]	# Missed Cleavages
	High	IFELGLGDDDGNLEEDFITWR	3	1	1	P00388		0	0	0.0001088	138.49	8.11958e-13	2	2454.25	44.3153	83.8504	0
	High	GMSADPEEYDLADLSSLPEIDK	1	1	1	P00388		0	0	0.006353	88.18	9.50342e-08	2	2395.92	347.464	67.8252	0
	High	HLMHLELDISDSK	2	1	1	P00388		0	0	0.02062	56.73	0.000177928	2	1538.17	263.887	34.8344	0
	High	TNVLYELAQYASEPSEQEHLHK	1	1	1	P00388		0	0	0.03299	53.36	0.000277483	3	2587.32	414.338	57.6431	0
	High	SDEDYLYR	1	1	1	P00388		0	0	0.1878	36.89	0.0220811	2	1059.51	-892.741	26.4738	0
	High	NIIVFYGSQTGTAEEFANR	1	1	1	P00388		0	0	0.05928	28.21	0.110538	2	2117.74	333.686	55.5998	0
	High	DVQNTFYDIVAEFGPMEHTQAVDYVK	1	1	1	P00388		0	0	0.1559	27.91	0.085111	2	3018.29	623.565	82.1438	0
P63018	Heat shock cognate 71 kDa protein OS=Rattus norvegicus GN=Hspa8 PE=1 SV=1 - [HSP7C_RAT]	405.343	34.52	3	11	13	22	646	70.8272	5.51611
	A2	Sequence	# PSMs	# Proteins	# Protein Groups	Protein Group Accessions	Modifications	ΔCn	q-Value	PEP	IonScore	Exp Value	Charge	MH+ [Da]	ΔM [ppm]	RT [min]	# Missed Cleavages
	High	SINPDEAVAYGAAVQAAILSGDK	2	1	1	P63018		0	0	0.00142	102.91	3.4999e-09	2	2260.24	43.6904	74.6243	0
	High	SFYPEEVSSMVLTK	1	1	1	P63018		0	0	0.01183	67.73	1.40153e-05	2	1616.88	54.5964	56.8674	0
	High	QTQTFTTYSDNQPGVLIQVYEGER	1	2	1	P63018		0	0	0.009513	63.03	2.80475e-05	2	2775.44	400.703	60.2995	0
	High	NQVAMNPTNTVFDAK	1	1	1	P63018		0	0	0.008185	58.21	0.000122619	2	1649.71	-51.0182	37.3605	0
	High	STAGDTHLGGEDFDNR	2	2	1	P63018		0	0	0.008946	56.37	0.000190422	2	1692.08	212.225	21.3261	0
	High	FDDAVVQSDMK	4	1	1	P63018		0	0	0.03889	53.25	0.00038893	2	1255.52	761.308	31.1959	0
	High	FEELNADLFR	3	2	1	P63018		0	0	0.09628	51.04	0.000632391	2	1253.69	58.5605	52.5026	0
	High	TTPSYVAFTDTER	2	4	2	P55063;P63018		0	0	0.07979	38.97	0.0108448	2	1487.7	0.654517	37.353	0
	High	DAGTIAGLNVLR	1	1	1	P63018		0	0	0.09909	37.21	0.0172428	2	1200.52	704.418	49.6356	0
	High	GVPQIEVTFDIDANGILNVSAVDK	2	1	1	P63018		0	0	0.2059	19.2	0.752016	2	2514.76	178.706	86.9602	0
	High	IINEPTAAAIAYGLDK	1	4	3	P06761;P55063;P63018		0	0.001	0.2298	38.78	0.0109987	2	1658.54	-814.196	52.1635	0
	High	NVLIFDLGGGTFDVSILTIEDGIFEVK	1	2	1	P63018		0	0.001	0.2425	20.09	0.521089	2	2911.95	141.603	110.56	0
	High	TVTNAVVTVPAYFNDSQR	1	1	1	P63018		0	0.001	0.2299	19.03	0.924567	3	1982.04	19.3715	50.0912	0
P31000	Vimentin OS=Rattus norvegicus GN=Vim PE=1 SV=2 - [VIME_RAT]	375.241	22.53	2	8	8	11	466	53.7	5.12256
	A2	Sequence	# PSMs	# Proteins	# Protein Groups	Protein Group Accessions	Modifications	ΔCn	q-Value	PEP	IonScore	Exp Value	Charge	MH+ [Da]	ΔM [ppm]	RT [min]	# Missed Cleavages
	High	LLQDSVDFSLADAINTEFK	2	1	1	P31000		0	0	0.0003383	132.46	3.80822e-12	2	2126.07	2.37317	75.1397	0
	High	LHDEEIQELQAQIQEQHVQIDVDVSKPDLTAALR	1	1	1	P31000		0	0	0.002675	83.99	1.38861e-07	3	3909.89	228.158	63.3921	0
	High	VESLQEEIAFLK	1	1	1	P31000		0	0	0.006207	83.28	4.2173e-07	2	1405.58	-127.071	58.7249	0
	High	KVESLQEEIAFLK	2	1	1	P31000		0	0	0.01055	73.17	4.10138e-06	2	1534.87	664.001	49.3378	1
	High	FADLSEAANR	2	1	1	P31000		0	0	0.05542	39.77	0.00936296	2	1094.35	749.522	25.1138	0
	High	LGDLYEEEMR	1	1	1	P31000		0	0	0.1419	30.89	0.0680685	2	1255.69	893.951	35.6747	0
	High	QDVDNASLAR	1	1	1	P31000		0	0	0.2264	28.46	0.149332	2	1089.51	900.246	15.4033	0
	High	VELQELNDR	1	2	1	P31000		0	0.005	0.3083	13.32	4.40212	2	1115.52	-48.2331	27.3169	0
P04764	Alpha-enolase OS=Rattus norvegicus GN=Eno1 PE=1 SV=4 - [ENOA_RAT]	374.904	16.36	1	4	4	9	434	47.0982	6.56592
	A2	Sequence	# PSMs	# Proteins	# Protein Groups	Protein Group Accessions	Modifications	ΔCn	q-Value	PEP	IonScore	Exp Value	Charge	MH+ [Da]	ΔM [ppm]	RT [min]	# Missed Cleavages
	High	AGYTDQVVIGMDVAASEFYR	4	1	1	P04764		0	0	0.0002541	131.7	4.67849e-12	2	2191.07	-437.716	74.2349	0
	High	GNPTVEVDLYTAK	3	1	1	P04764		0	0	0.01834	72.32	5.02613e-06	2	1407.7	697.374	37.0788	0
	High	HIADLAGNPEVILPVPAFNVINGGSHAGNK	1	1	1	P04764		0	0	0.1684	25.11	0.15493	3	3022.84	414.253	63.474	0
	Medium	IEEELGSK	1	1	1	P04764		0	0.035	0.4602	26.09	0.283188	2	904.504	46.0463	13.8903	0
P82995	Heat shock protein HSP 90-alpha OS=Rattus norvegicus GN=Hsp90aa1 PE=1 SV=3 - [HS90A_RAT]	365.595	15.69	1	3	9	18	733	84.7618	5.0083
	A2	Sequence	# PSMs	# Proteins	# Protein Groups	Protein Group Accessions	Modifications	ΔCn	q-Value	PEP	IonScore	Exp Value	Charge	MH+ [Da]	ΔM [ppm]	RT [min]	# Missed Cleavages
	High	HNDDEQYAWESSAGGSFTVR	1	2	2	P82995;P34058		0	0	0.001452	95.69	1.81693e-08	2	2256.91	421.76	42.709	0
	High	NPDDITNEEYGEFYK	2	1	1	P82995		0	0	0.003028	86.8	1.61712e-07	2	1834.72	512.196	43.9816	0
	High	YYTSASGDEMVSLK	1	1	1	P82995		0	0	0.002917	68.63	1.21323e-05	2	1551.71	645.364	35.9572	0
	High	GVVDSEDLPLNISR	2	3	3	P82995;P34058;Q5XHZ0		0	0	0.03202	63.56	3.54867e-05	2	1513.7	-54.1996	47.7552	0
	High	ELISNSSDALDK	1	1	1	P82995		0	0	0.1821	47.49	0.00162731	2	1291.52	-87.2707	26.528	0
	High	YIDQEELNK	3	2	2	P82995;P34058		0	0	0.1095	42.22	0.00530815	2	1151.52	-35.255	20.2616	0
	High	EDQTEYLEER	5	2	2	P82995;P34058		0	0	0.138	37.83	0.0137457	2	1311.53	-33.4911	27.6076	0
	High	EGLELPEDEEEK	2	2	2	P82995;P34058		0	0	0.1106	30.21	0.0888482	2	1416.53	-74.8262	33.6192	0
	High	YESLTDPSK	1	2	2	P82995;P34058		0	0.004	0.3005	22.82	0.434895	2	1039.51	16.3362	17.8289	0
Q62812	Myosin-9 OS=Rattus norvegicus GN=Myh9 PE=1 SV=3 - [MYH9_RAT]	363.126	7.04	3	10	10	10	1961	226.197	5.60498
	A2	Sequence	# PSMs	# Proteins	# Protein Groups	Protein Group Accessions	Modifications	ΔCn	q-Value	PEP	IonScore	Exp Value	Charge	MH+ [Da]	ΔM [ppm]	RT [min]	# Missed Cleavages
	High	TQLEELEDELQATEDAK	1	3	1	Q62812		0	0	0.0003002	121.83	4.75377e-11	2	1962.06	72.7478	61.8198	0
	High	TELEDTLDSTAAQQELR	1	1	1	Q62812		0	0	0.001425	88.57	1.03899e-07	2	1920.89	506.624	45.7288	0
	High	ELEDATETADAMNR	1	1	1	Q62812		0	0	0.002919	85.72	2.14467e-07	2	1565.71	20.212	28.2215	0
	High	SMEAEMIQLQEELAAAER	1	1	1	Q62812		0	0	0.001947	67.09	1.38856e-05	2	2048.9	-30.9279	73.3204	0
	High	LQQELDDLLVDLDHQR	1	1	1	Q62812		0	0	0.003766	55.59	0.000193517	3	1951.03	533.962	63.1531	0
	High	DELADEIANSSGK	1	1	1	Q62812		0	0	0.07806	55.07	0.000288456	2	1348.53	-70.2263	34.4053	0
	High	DVLLQVEDER	1	1	1	Q62812		0	0	0.09959	34.85	0.03041	2	1215.52	-82.9323	40.2136	0
	High	IAQLEEQLDNETK	1	1	1	Q62812		0	0	0.04381	26.69	0.184503	2	1530.87	69.6585	34.5342	0
	High	TEMEDLMSSK	1	1	1	Q62812		0	0.009	0.3639	24.16	0.335552	2	1170.35	-128.234	32.4443	0
	Medium	DLGEELEALK	1	1	1	Q62812		0	0.029	0.4399	11.7	6.71012	2	1116.93	311.858	54.1876	0
P63269	Actin, gamma-enteric smooth muscle OS=Rattus norvegicus GN=Actg2 PE=2 SV=1 - [ACTH_RAT]	357.54	24.2	4	2	7	32	376	41.8498	5.47803
	A2	Sequence	# PSMs	# Proteins	# Protein Groups	Protein Group Accessions	Modifications	ΔCn	q-Value	PEP	IonScore	Exp Value	Charge	MH+ [Da]	ΔM [ppm]	RT [min]	# Missed Cleavages
	High	SYELPDGQVITIGNER	8	6	2	P63269;P60711		0	0	0.004259	84.47	2.84568e-07	2	1790.89	-3.59914	54.872	0
	High	YPIEHGIITNWDDMEK	2	4	1	P63269		0	0	0.04303	53.5	0.000331439	2	1960.56	-178.36	46.1311	0
	High	DSYVGDEAQSK	10	6	2	P63269;P60711		0	0	0.03628	49.05	0.00112877	2	1200.52	1664.04	15.1656	0
	High	HQGVMVGMGQK	3	6	2	P63269;P60711		0	0	0.0452	41.02	0.0076261	2	1171.69	97.2674	14.3723	0
	High	VAPEEHPTLLTEAPLNPK	3	4	1	P63269		0	0	0.04791	38.82	0.00938879	2	1957.06	519.853	39.7044	0
	High	EITALAPSTMK	5	6	2	P63269;P60711		0	0	0.1242	32.52	0.0518615	2	1162.08	401.273	30.5002	0
	Medium	DLTDYLMK	1	6	2	P63269;P60711		0	0.021	0.4324	24.2	0.342931	2	998.79	304.348	52.757	0
O88600	Heat shock 70 kDa protein 4 OS=Rattus norvegicus GN=Hspa4 PE=1 SV=1 - [HSP74_RAT]	339.268	13.1	1	7	7	8	840	93.9971	5.21143
	A2	Sequence	# PSMs	# Proteins	# Protein Groups	Protein Group Accessions	Modifications	ΔCn	q-Value	PEP	IonScore	Exp Value	Charge	MH+ [Da]	ΔM [ppm]	RT [min]	# Missed Cleavages
	High	TSTVDLPIESQLLWQLDR	1	1	1	O88600		0	0	0.001486	105.76	1.93653e-09	2	2115.07	452.39	75.1977	0
	High	AESEEMETSQAGSK	2	1	1	O88600		0	0	0.002053	95.13	2.59025e-08	2	1483.7	54.1188	11.7305	0
	High	LEDTENWLYEDGEDQPK	1	1	1	O88600		0	0	0.001255	92.03	4.43329e-08	2	2081.73	401.742	46.9238	0
	High	SNLAYDIVQLPTGLTGIK	1	1	1	O88600		0	0	0.008025	70.42	6.91305e-06	2	1903.06	2.4312	69.4832	0
	High	SEESEEPMETDQNAK	1	1	1	O88600		0	0	0.009743	60.6	6.92416e-05	2	1723.72	10.86	14.664	0
	High	AGGIETIANEYSDR	1	1	1	O88600		0	0	0.1432	26.06	0.197946	2	1496.37	445.767	38.9255	0
	High	ELSTTLNADEAVTR	1	1	1	O88600		0	0.001	0.2354	20.98	0.670715	2	1519.54	-146.433	34.0622	0
Q5XIM9	T-complex protein 1 subunit beta OS=Rattus norvegicus GN=Cct2 PE=1 SV=3 - [TCPB_RAT]	312.854	18.13	1	6	6	8	535	57.4221	6.45557
	A2	Sequence	# PSMs	# Proteins	# Protein Groups	Protein Group Accessions	Modifications	ΔCn	q-Value	PEP	IonScore	Exp Value	Charge	MH+ [Da]	ΔM [ppm]	RT [min]	# Missed Cleavages
	High	VQDDEVGDGTTSVTVLAAELLR	1	1	1	Q5XIM9		0	0	3.57851e-05	148.61	8.99318e-14	2	2288.69	230.066	76.7837	0
	High	QVLLSAAEAAEVILR	1	1	1	Q5XIM9		0	0	0.002213	90.84	6.63431e-08	2	1584.21	815.021	70.0872	0
	High	LGGSLADSYLDEGFLLDK	1	1	1	Q5XIM9		0	0	0.002468	85.47	2.16108e-07	2	1914.06	577.237	68.6925	0
	High	LIEEVMIGEDK	1	1	1	Q5XIM9		0	0	0.03505	52.75	0.000499562	2	1275.69	31.8206	40.672	0
	High	GATQQILDEAER	1	1	1	Q5XIM9		0	0	0.09821	27.45	0.165946	2	1331.53	651.375	32.6	0
	High	EGSIGDmAVLGITESFQVK	1	1	1	Q5XIM9	M7(Oxidation)	0	0	0.2179	21.24	0.538914	2	1996.06	-464.129	73.9675	0
	High	LIEEVmIGEDK	2	1	1	Q5XIM9	M6(Oxidation)	0	0.004	0.2907	37.41	0.0165757	2	1291.52	-93.0113	38.7731	0
P14668	Annexin A5 OS=Rattus norvegicus GN=Anxa5 PE=1 SV=3 - [ANXA5_RAT]	303.07	12.54	1	2	2	5	319	35.7223	5.04639
	A2	Sequence	# PSMs	# Proteins	# Protein Groups	Protein Group Accessions	Modifications	ΔCn	q-Value	PEP	IonScore	Exp Value	Charge	MH+ [Da]	ΔM [ppm]	RT [min]	# Missed Cleavages
	High	DPDTAIDDAQVELDAQALFQAGELK	4	1	1	P14668		0	0	0.0005976	123.07	2.96151e-11	2	2674.27	365.587	80.0022	0
	High	YMTISGFQIEETIDR	1	1	1	P14668		0	0	0.001974	86.93	1.58058e-07	2	1802.54	-177.79	60.8844	0
P69897	Tubulin beta-5 chain OS=Rattus norvegicus GN=Tubb5 PE=1 SV=1 - [TBB5_RAT]	295.273	22.07	4	2	5	14	444	49.639	4.89404
	A2	Sequence	# PSMs	# Proteins	# Protein Groups	Protein Group Accessions	Modifications	ΔCn	q-Value	PEP	IonScore	Exp Value	Charge	MH+ [Da]	ΔM [ppm]	RT [min]	# Missed Cleavages
	High	GHYTEGAELVDSVLDVVR	5	5	2	Q6P9T8;P69897		0	0	0.0005407	101.66	4.8719e-09	2	1957.39	-810.968	66.0471	0
	High	FWEVISDEHGIDPTGTYHGDSDLQLDR	1	1	1	P69897		0	0	0.004046	69.97	5.00949e-06	3	3103.35	302.757	56.1564	0
	High	SGPFGQIFRPDNFVFGQSGAGNNWAK	1	4	2	Q6P9T8;P69897		0	0	0.01009	56.41	0.000129822	3	2800.33	709.644	66.7874	0
	High	EVDEQMLNVQNK	6	4	2	Q6P9T8;P69897		0	0	0.03197	56.03	0.000218152	2	1447.7	698.154	30.5147	0
	High	ALTVPELTQQVFDAK	1	1	1	P69897		0	0.001	0.2781	25.87	0.215598	2	1659.63	-159.23	61.901	0
P13084	Nucleophosmin OS=Rattus norvegicus GN=Npm1 PE=1 SV=1 - [NPM_RAT]	293.808	29.11	1	6	6	13	292	32.5398	4.76709
	A2	Sequence	# PSMs	# Proteins	# Protein Groups	Protein Group Accessions	Modifications	ΔCn	q-Value	PEP	IonScore	Exp Value	Charge	MH+ [Da]	ΔM [ppm]	RT [min]	# Missed Cleavages
	High	MSVQPTVSLGGFEITPPVVLR	3	1	1	P13084		0	0	0.004587	81.93	4.3987e-07	2	2226.24	-437.136	73.3527	0
	High	DELHIVEAEAMNYEGSPIK	3	1	1	P13084		0	0	0.002367	68.27	1.05223e-05	2	2145.9	413.712	60.2441	0
	High	TVSLGAGAKDELHIVEAEAMNYEGSPIK	1	1	1	P13084		0	0	0.009826	66.71	1.21477e-05	3	2931.34	640.173	61.2333	1
	High	VDNDENEHQLSLR	3	1	1	P13084		0	0	0.01424	62.16	4.82555e-05	2	1569.71	622.246	18.6486	0
	High	MTDQEAIQDLWQWR	1	1	1	P13084		0	0	0.03081	44.43	0.00289004	3	1821.03	650.297	70.3722	0
	Medium	GPSSVEDIK	2	1	1	P13084		0	0.021	0.4293	19.46	1.32264	2	931.505	34.5866	19.6391	0
Q6P9T8	Tubulin beta-4B chain OS=Rattus norvegicus GN=Tubb4b PE=1 SV=1 - [TBB4B_RAT]	293.107	22.02	4	2	5	14	445	49.769	4.89404
	A2	Sequence	# PSMs	# Proteins	# Protein Groups	Protein Group Accessions	Modifications	ΔCn	q-Value	PEP	IonScore	Exp Value	Charge	MH+ [Da]	ΔM [ppm]	RT [min]	# Missed Cleavages
	High	GHYTEGAELVDSVLDVVR	5	5	2	Q6P9T8;P69897		0	0	0.0005407	101.66	4.8719e-09	2	1957.39	-810.968	66.0471	0
	High	FWEVISDEHGIDPTGTYHGDSDLQLER	1	1	1	Q6P9T8		0	0	0.001512	64.37	1.84625e-05	3	3117.35	296.621	56.0794	0
	High	SGPFGQIFRPDNFVFGQSGAGNNWAK	1	4	2	Q6P9T8;P69897		0	0	0.01009	56.41	0.000129822	3	2800.33	709.644	66.7874	0
	High	EVDEQMLNVQNK	6	4	2	Q6P9T8;P69897		0	0	0.03197	56.03	0.000218152	2	1447.7	698.154	30.5147	0
	High	AVLVDLEPGTMDSVR	1	1	1	Q6P9T8		0	0	0.04525	32.99	0.0421717	2	1601.88	34.1661	50.8349	0
P48721	Stress-70 protein, mitochondrial OS=Rattus norvegicus GN=Hspa9 PE=1 SV=3 - [GRP75_RAT]	291.51	14.73	1	6	6	10	679	73.8119	6.30322
	A2	Sequence	# PSMs	# Proteins	# Protein Groups	Protein Group Accessions	Modifications	ΔCn	q-Value	PEP	IonScore	Exp Value	Charge	MH+ [Da]	ΔM [ppm]	RT [min]	# Missed Cleavages
	High	SQVFSTAADGQTQVEIK	1	1	1	P48721		0	0	0.02174	79.02	9.65545e-07	2	1809.89	543.632	35.7435	0
	High	EQQIVIQSSGGLSK	5	1	1	P48721		0	0	0.004037	75.66	2.27638e-06	2	1473.87	52.5067	28.7704	0
	High	GVPQIEVTFDIDANGIVHVSAK	1	1	1	P48721		0	0	0.01336	66.11	1.56373e-05	2	2310.25	447.276	71.0978	0
	High	VEAVNMAEGIIHDTETK	1	1	1	P48721		0	0	0.06949	32.18	0.0437964	3	1858.03	604.7	50.5778	0
	High	VIAVYDLGGGTFDISILEIQK	1	1	1	P48721		0	0	0.03911	30.27	0.0615049	2	2252.41	527.617	83.2191	0
	High	VLENAEGAR	1	1	1	P48721		0	0.001	0.2626	34.98	0.035581	2	959.507	1054.29	12.0507	0
P05197	Elongation factor 2 OS=Rattus norvegicus GN=Eef2 PE=1 SV=4 - [EF2_RAT]	289.738	12.12	1	6	6	8	858	95.2229	6.82959
	A2	Sequence	# PSMs	# Proteins	# Protein Groups	Protein Group Accessions	Modifications	ΔCn	q-Value	PEP	IonScore	Exp Value	Charge	MH+ [Da]	ΔM [ppm]	RT [min]	# Missed Cleavages
	High	DGSGFLINLIDSPGHVDFSSEVTAALR	3	1	1	P05197		0	0	0.004769	86.65	1.143e-07	2	2817.61	71.8502	83.2243	0
	High	EGIPALDNFLDKL	1	1	1	P05197		0	0	0.02773	54.97	0.000269224	2	1445.27	346.587	79.0704	1
	High	STAISLFYELSENDLNFIK	1	1	1	P05197		0	0	0.007966	51.92	0.0004351	3	2205.3	537.872	85.2282	0
	High	YEWDVAEAR	1	1	1	P05197		0	0	0.08569	39.71	0.00912438	2	1138.52	0.189853	36.3345	0
	High	WLPAGDALLQMITIHLPSPVTAQK	1	1	1	P05197		0	0	0.02595	34.37	0.0224475	3	2601.57	439.319	84.3744	0
	High	DSVVAGFQWATK	1	1	1	P05197		0	0	0.1716	26.82	0.175006	2	1309.69	789.699	51.2044	0
P46462	Transitional endoplasmic reticulum ATPase OS=Rattus norvegicus GN=Vcp PE=1 SV=3 - [TERA_RAT]	286.583	15.14	1	8	8	8	806	89.2927	5.26221
	A2	Sequence	# PSMs	# Proteins	# Protein Groups	Protein Group Accessions	Modifications	ΔCn	q-Value	PEP	IonScore	Exp Value	Charge	MH+ [Da]	ΔM [ppm]	RT [min]	# Missed Cleavages
	High	LIVDEAINEDNSVVSLSQPK	1	1	1	P46462		0	0	0.002941	73.87	2.85707e-06	2	2170.07	-23.5667	54.6476	0
	High	NAPAIIFIDELDAIAPK	1	1	1	P46462		0	0	0.004092	69.04	9.71712e-06	2	1811.89	492.057	82.6431	0
	High	LDQLIYIPLPDEK	1	1	1	P46462		0	0	0.0105	62.39	4.88233e-05	2	1557.87	651.957	63.603	0
	High	GPELLTmWFGESEANVR	1	1	1	P46462	M7(Oxidation)	0	0	0.02592	61.08	5.4978e-05	2	1952.06	71.1693	71.2952	0
	High	ETVVEVPQVTWEDIGGLEDVK	1	1	1	P46462		0	0	0.007871	53.63	0.000287851	2	2342.08	-40.2362	71.5775	0
	High	VINQILTEMDGMSTK	1	1	1	P46462		0	0	0.02484	51.29	0.00060779	2	1680.55	423.52	55.1861	0
	High	DVDLEFLAK	1	1	1	P46462		0	0	0.1264	47.43	0.00170236	2	1049.71	149.575	53.8534	0
	High	GDDLSTAILK	1	1	1	P46462		0	0	0.1827	33.45	0.0447337	2	1034.51	1888.57	36.1765	0
P30427	Plectin OS=Rattus norvegicus GN=Plec PE=1 SV=2 - [PLEC_RAT]	285.304	2.3	1	7	7	7	4687	533.214	5.90967
	A2	Sequence	# PSMs	# Proteins	# Protein Groups	Protein Group Accessions	Modifications	ΔCn	q-Value	PEP	IonScore	Exp Value	Charge	MH+ [Da]	ΔM [ppm]	RT [min]	# Missed Cleavages
	High	TEVVETTQVYTEEETR	1	1	1	P30427		0	0	0.003865	91.11	5.8317e-08	2	1913.73	-89.9118	33.1817	0
	High	SQVMDEATALQLQEGLTSIEEVTK	1	1	1	P30427		0	0	0.001961	87.79	9.53135e-08	2	2621.93	621.034	75.4737	0
	High	DGHNLISLLEVLSGDSLPR	1	1	1	P30427		0	0	0.0008744	81.92	4.64021e-07	2	2035.23	73.7615	85.5238	0
	High	VQSGSESVIQEYVDLR	1	1	1	P30427		0	0	0.005545	74.87	2.49591e-06	2	1808.72	-101.07	55.1373	0
	High	QEEVYSELQAR	1	1	1	P30427		0	0	0.07659	39.04	0.0106028	2	1351.69	34.0364	29.4598	0
	High	AEMEVLLASK	1	1	1	P30427		0	0	0.1859	31.07	0.0769903	2	1090.68	91.091	37.2797	0
	High	EEEEVGFDWSDR	1	1	1	P30427		0	0.001	0.2464	19.53	0.890321	2	1496.2	-942.502	44.5998	0
P05065	Fructose-bisphosphate aldolase A OS=Rattus norvegicus GN=Aldoa PE=1 SV=2 - [ALDOA_RAT]	280.358	23.9	1	5	5	7	364	39.3273	8.08936
	A2	Sequence	# PSMs	# Proteins	# Protein Groups	Protein Group Accessions	Modifications	ΔCn	q-Value	PEP	IonScore	Exp Value	Charge	MH+ [Da]	ΔM [ppm]	RT [min]	# Missed Cleavages
	High	YTPSGQSGAAASESLFISNHAY	1	1	1	P05065		0	0	0.0003909	104.05	2.75485e-09	2	2257.91	-55.4251	48.8035	0
	High	GVVPLAGTNGETTTQGLDGLSER	1	1	1	P05065		0	0	0.0009142	82.28	4.02558e-07	2	2273.08	412.071	48.1331	0
	High	FSNEEIAMATVTALR	2	1	1	P05065		0	0	0.0166	81.73	5.50907e-07	2	1653.71	532.132	60.2273	0
	High	LQSIGTENTEENR	2	1	1	P05065		0	0	0.03013	66.71	1.80349e-05	2	1490.7	-3.85933	17.026	0
	High	GILAADESTGSIAK	1	1	1	P05065		0	0	0.2101	25.96	0.236147	2	1332.16	-407.588	30.5256	0
P10719	ATP synthase subunit beta, mitochondrial OS=Rattus norvegicus GN=Atp5b PE=1 SV=2 - [ATPB_RAT]	262.89	21.17	1	7	7	10	529	56.3185	5.33838
	A2	Sequence	# PSMs	# Proteins	# Protein Groups	Protein Group Accessions	Modifications	ΔCn	q-Value	PEP	IonScore	Exp Value	Charge	MH+ [Da]	ΔM [ppm]	RT [min]	# Missed Cleavages
	High	SLQDIIAILGMDELSEEDKLTVSR	1	1	1	P10719		0	0	0.002724	110.59	5.25092e-10	2	2675.43	19.6666	85.2333	1
	High	SLQDIIAILGMDELSEEDK	1	1	1	P10719		0	0	0.001418	94.28	2.64821e-08	2	2118.96	-39.0379	86.6021	0
	High	IPSAVGYQPTLATDMGTMQER	1	1	1	P10719		0	0	0.005459	54.16	0.000247683	2	2268.08	879.034	51.4392	0
	High	EGNDLYHEMIESGVINLK	1	1	1	P10719		0	0	0.02042	48.52	0.00102571	3	2061.29	142.988	61.9118	0
	High	IMNVIGEPIDER	1	1	1	P10719		0	0	0.08736	46.78	0.00179249	2	1385.7	-9.14628	41.4443	0
	High	MLSLVGR	4	1	1	P10719		0	0	0.2172	32.05	0.0764699	2	775.497	61.0742	37.5821	0
	High	GFQQILAGDYDHLPEQAFYmVGPIEEAVAK	1	1	1	P10719	M20(Oxidation)	0	0.008	0.3385	23.35	0.220787	3	3352.86	71.9368	83.243	0
Q66HD0	Endoplasmin OS=Rattus norvegicus GN=Hsp90b1 PE=1 SV=2 - [ENPL_RAT]	260.18	15.42	1	8	8	10	804	92.7134	4.80518
	A2	Sequence	# PSMs	# Proteins	# Protein Groups	Protein Group Accessions	Modifications	ΔCn	q-Value	PEP	IonScore	Exp Value	Charge	MH+ [Da]	ΔM [ppm]	RT [min]	# Missed Cleavages
	High	LISLTDENALAGNEELTVK	1	1	1	Q66HD0		0	0	0.000592	96.75	1.53334e-08	2	2030.07	-0.0866198	55.1304	0
	High	GVVDSDDLPLNVSR	1	1	1	Q66HD0		0	0	0.005245	82.12	5.14946e-07	2	1485.7	-35.1787	43.3437	0
	High	EEASDYLELDTIK	1	1	1	Q66HD0		0	0	0.01248	70.56	7.20359e-06	2	1525.7	-14.7601	49.2897	0
	High	FQSSHHSTDITSLDQYVER	1	1	1	Q66HD0		0	0	0.01013	47.74	0.00111056	3	2250.3	114.925	36.2876	0
	High	EEEAIQLDGLNASQIR	2	1	1	Q66HD0		0	0	0.047	37.77	0.013845	2	1785.72	-100.424	48.7518	0
	High	DISTNYYASQK	1	1	1	Q66HD0		0	0.001	0.2522	29.05	0.114495	2	1289.86	199.518	25.455	0
	High	TDDEVVQR	2	1	1	Q66HD0		0	0.002	0.2835	23.11	0.519682	2	961.507	50.3785	16.9681	0
	High	VKEDEDDKTVmDLAVVLFETATLR	1	1	1	Q66HD0	M11(Oxidation)	0	0.005	0.3047	51.62	0.000406305	3	2753.83	158.585	86.516	2
P11980	Pyruvate kinase isozymes M1/M2 OS=Rattus norvegicus GN=Pkm2 PE=1 SV=3 - [KPYM_RAT]	235.099	20.34	2	9	9	23	531	57.7809	7.06396
	A2	Sequence	# PSMs	# Proteins	# Protein Groups	Protein Group Accessions	Modifications	ΔCn	q-Value	PEP	IonScore	Exp Value	Charge	MH+ [Da]	ΔM [ppm]	RT [min]	# Missed Cleavages
	High	IYVDDGLISLQVK	2	1	1	P11980		0	0	0.008944	76.67	1.87077e-06	2	1461.87	-648.27	57.1547	0
	High	DAVLDAWAEDVDLR	2	1	1	P11980		0	0	0.01987	62.98	4.47109e-05	2	1588.71	593.411	63.5812	0
	High	GSGTAEVELK	5	1	1	P11980		0	0	0.02863	57.37	0.000195325	2	990.681	172.536	15.4946	0
	High	LDIDSAPITAR	4	1	1	P11980		0	0	0.0705	50.92	0.00076945	2	1172.52	756.223	35.1907	0
	High	FDEILEASDGIMVAR	1	1	1	P11980		0	0	0.02523	44.85	0.00269074	3	1666.77	572.214	57.8791	0
	High	GVNLPGAAVDLPAVSEK	2	1	1	P11980		0	0	0.06468	41.6	0.00576641	2	1638.04	704.031	51.1097	0
	High	GDYPLEAVR	3	1	1	P11980		0	0	0.1547	40.37	0.0102532	2	1019.51	-5.42042	30.2012	0
	High	GDLGIEIPAEK	2	2	1	P11980		0	0	0.1805	33.69	0.0374545	2	1141.52	-81.6551	40.3238	0
	High	APIIAVTR	2	1	1	P11980		0	0.001	0.2703	29.36	0.0979167	2	841.667	1350.82	23.616	0
P18418	Calreticulin OS=Rattus norvegicus GN=Calr PE=1 SV=1 - [CALR_RAT]	231.93	14.9	1	3	3	4	416	47.9658	4.48779
	A2	Sequence	# PSMs	# Proteins	# Protein Groups	Protein Group Accessions	Modifications	ΔCn	q-Value	PEP	IonScore	Exp Value	Charge	MH+ [Da]	ΔM [ppm]	RT [min]	# Missed Cleavages
	High	IDNSQVESGSLEDDWDFLPPK	2	1	1	P18418		0	0	0.0006276	115.69	1.69148e-10	2	2391.08	-5.87237	64.0037	0
	High	EQFLDGDAWTNR	1	1	1	P18418		0	0	0.08436	42.48	0.00460989	2	1451.7	31.1881	44.5391	0
	High	SGTIFDNFLITNDEAYAEEFGNETWGVTK	1	1	1	P18418		0	0.001	0.2794	27.47	0.0788762	2	3270.47	602.385	85.7634	0
P62961	Nuclease-sensitive element-binding protein 1 OS=Rattus norvegicus GN=Ybx1 PE=1 SV=3 - [YBOX1_RAT]	231.42	22.98	1	3	4	6	322	35.7086	9.87646
	A2	Sequence	# PSMs	# Proteins	# Protein Groups	Protein Group Accessions	Modifications	ΔCn	q-Value	PEP	IonScore	Exp Value	Charge	MH+ [Da]	ΔM [ppm]	RT [min]	# Missed Cleavages
	High	SVGDGETVEFDVVEGEK	3	2	2	P62961;Q62764		0	0	0.002087	80.83	6.1292e-07	2	1795.72	-58.0795	45.7778	0
	High	GAEAANVTGPGGVPVQGSK	1	1	1	P62961		0	0	0.001689	80.82	6.54488e-07	2	1696.71	499.502	23.6342	0
	High	NEGSESAPEGQAQQR	1	1	1	P62961		0	0	0.02036	53.4	0.000413208	2	1587.87	110.184	12.1059	0
	High	EDGNEEDKENQGDETQGQQPPQR	1	1	1	P62961		0	0	0.01496	41.95	0.00364448	3	2629.07	367.911	11.5726	1
P07335	Creatine kinase B-type OS=Rattus norvegicus GN=Ckb PE=1 SV=2 - [KCRB_RAT]	229.19	14.17	1	3	3	5	381	42.6983	5.66846
	A2	Sequence	# PSMs	# Proteins	# Protein Groups	Protein Group Accessions	Modifications	ΔCn	q-Value	PEP	IonScore	Exp Value	Charge	MH+ [Da]	ΔM [ppm]	RT [min]	# Missed Cleavages
	High	LGFSEVELVQMVVDGVK	3	1	1	P07335		0	0	0.007444	91.78	4.95152e-08	2	1848.56	-228.518	83.0484	0
	High	GTGGVDTAAVGGVFDVSNADR	1	1	1	P07335		0	0	0.004982	77.26	1.29767e-06	2	1965.73	405.622	48.447	0
	High	LAVEALSSLDGDLSGR	1	1	1	P07335		0	0	0.03196	37.97	0.0135171	2	1603.54	441.826	57.5756	0
Q08163	Adenylyl cyclase-associated protein 1 OS=Rattus norvegicus GN=Cap1 PE=1 SV=3 - [CAP1_RAT]	228.41	15.19	1	4	4	5	474	51.5565	7.51807
	A2	Sequence	# PSMs	# Proteins	# Protein Groups	Protein Group Accessions	Modifications	ΔCn	q-Value	PEP	IonScore	Exp Value	Charge	MH+ [Da]	ΔM [ppm]	RT [min]	# Missed Cleavages
	High	VENQENVSNLVIDDTELK	1	1	1	Q08163		0	0	0.0009345	90.67	6.38065e-08	2	2060.07	508.569	50.571	0
	High	SSEMNVLIPTEGGDFNEFPVPEQFK	1	1	1	Q08163		0	0	0.008289	80.95	4.38323e-07	2	2812.27	339.936	73.2647	0
	High	LGLVFDDVVGIVEIINSR	2	1	1	Q08163		0	0	0.004894	80.85	6.00648e-07	2	1959.23	577.839	87.5239	0
	High	KEPALLELEGK	1	1	1	Q08163		0	0	0.1403	30.05	0.0811602	2	1226.52	-144.912	31.6959	1
Q63610	Tropomyosin alpha-3 chain OS=Rattus norvegicus GN=Tpm3 PE=1 SV=2 - [TPM3_RAT]	227.56	22.18	4	5	5	8	248	28.9887	4.77979
	A2	Sequence	# PSMs	# Proteins	# Protein Groups	Protein Group Accessions	Modifications	ΔCn	q-Value	PEP	IonScore	Exp Value	Charge	MH+ [Da]	ΔM [ppm]	RT [min]	# Missed Cleavages
	High	IQVLQQQADDAEER	3	1	1	Q63610		0	0	0.002193	85.56	2.3294e-07	2	1643.88	653.494	27.1784	0
	High	EQAEAEVASLNR	1	1	1	Q63610		0	0	0.04966	66.16	2.3605e-05	2	1316.69	37.0877	24.6603	0
	High	IQLVEEELDR	2	4	1	Q63610		0	0	0.07366	45.92	0.00241019	2	1244.52	698.639	39.1491	0
	High	LVIIEGDLER	1	1	1	Q63610		0	0	0.1122	43.87	0.00383131	2	1157.52	743.297	41.3453	0
	High	MELQEIQLK	1	2	1	Q63610		0	0	0.1545	31.69	0.0662733	2	1131.52	-80.9839	41.1997	0
P13383	Nucleolin OS=Rattus norvegicus GN=Ncl PE=1 SV=3 - [NUCL_RAT]	215.36	10.94	1	6	6	12	713	77.101	4.7417
	A2	Sequence	# PSMs	# Proteins	# Protein Groups	Protein Group Accessions	Modifications	ΔCn	q-Value	PEP	IonScore	Exp Value	Charge	MH+ [Da]	ΔM [ppm]	RT [min]	# Missed Cleavages
	High	FGYVDFESAEDLEK	2	1	1	P13383		0	0	0.0134	61.13	6.46403e-05	2	1648.71	-16.2528	56.4363	0
	High	GYAFIEFASFEDAK	2	1	1	P13383		0	0	0.02121	60.89	6.40358e-05	2	1594.39	-222.179	65.7259	0
	High	GLSEDTTEETLK	4	1	1	P13383		0	0	0.03427	51.88	0.000553609	2	1322.28	-265.408	24.4841	0
	High	EAMEDGEIDGNK	2	1	1	P13383		0	0	0.06219	48.31	0.00126985	2	1307.69	115.03	17.3849	0
	High	GFGFVDFNSEEDAK	1	1	1	P13383		0	0	0.0554	47.87	0.00137748	2	1562.54	549.795	52.4345	0
	High	NLSFNITEDELK	1	1	1	P13383		0	0	0.07532	34.94	0.0273174	2	1422.87	108.489	51.1227	0
P11442	Clathrin heavy chain 1 OS=Rattus norvegicus GN=Cltc PE=1 SV=3 - [CLH_RAT]	213.531	7.52	1	8	8	9	1675	191.477	5.71924
	A2	Sequence	# PSMs	# Proteins	# Protein Groups	Protein Group Accessions	Modifications	ΔCn	q-Value	PEP	IonScore	Exp Value	Charge	MH+ [Da]	ΔM [ppm]	RT [min]	# Missed Cleavages
	High	YHEQLSTQSLIELFESFK	1	1	1	P11442		0	0	0.002667	89.16	8.22678e-08	2	2199.07	-10.2698	78.7435	0
	High	FDVNTSAVQVLIEHIGNLDR	1	1	1	P11442		0	0	0.007823	62.97	3.43674e-05	2	2238.24	-859.588	78.6178	0
	High	ESYVETELIFALAK	1	1	1	P11442		0	0	0.03406	49.84	0.00086893	2	1614.04	740.723	71.1508	0
	High	SVNESLNNLFITEEDYQALR	1	1	1	P11442		0	0	0.04219	47.45	0.00113958	2	2354.08	-451.798	66.9479	0
	High	VGEQAQVVIIDMNDPSNPIR	2	1	1	P11442		0	0	0.02854	45.14	0.00208979	2	2194.24	-397.359	56.8506	0
	High	TSIDAYDNFDNISLAQR	1	1	1	P11442		0	0	0.05732	30.93	0.0603812	2	1944.73	932.244	54.3039	0
	High	DPELWGSVLLESNPYR	1	1	1	P11442		0	0	0.07281	18.84	1.04428	2	1874.89	-20.4662	72.7993	0
	High	KDPELWGSVLLESNPYR	1	1	1	P11442		0	0.009	0.3626	19.95	0.728843	3	2001.29	-867.471	59.5424	1
P63102	14-3-3 protein zeta/delta OS=Rattus norvegicus GN=Ywhaz PE=1 SV=1 - [1433Z_RAT]	213.34	22.86	1	3	3	5	245	27.7537	4.79248
	A2	Sequence	# PSMs	# Proteins	# Protein Groups	Protein Group Accessions	Modifications	ΔCn	q-Value	PEP	IonScore	Exp Value	Charge	MH+ [Da]	ΔM [ppm]	RT [min]	# Missed Cleavages
	High	SVTEQGAELSNEER	1	1	1	P63102		0	0	0.002615	96.66	1.88155e-08	2	1548.54	-112.858	19.9852	0
	High	TAFDEAIAELDTLSEESYK	3	1	1	P63102		0	0	0.002308	88.58	1.00262e-07	2	2131.9	-41.1562	81.4637	0
	High	DNLTLWTSDTQGDEAEAGEGGEN	1	1	1	P63102		0	0	0.08126	11.58	4.39603	2	2409.09	37.1708	58.8802	0
P11507	Sarcoplasmic/endoplasmic reticulum calcium ATPase 2 OS=Rattus norvegicus GN=Atp2a2 PE=1 SV=1 - [AT2A2_RAT]	209.24	9.01	2	6	6	6	1043	114.694	5.33838
	A2	Sequence	# PSMs	# Proteins	# Protein Groups	Protein Group Accessions	Modifications	ΔCn	q-Value	PEP	IonScore	Exp Value	Charge	MH+ [Da]	ΔM [ppm]	RT [min]	# Missed Cleavages
	High	TASEMVLADDNFSTIVAAVEEGR	1	2	1	P11507		0	0	0.0008167	113.35	2.98467e-10	2	2426.25	452.569	79.7295	0
	High	TVEEVLGHFGVNESTGLSLEQVK	1	1	1	P11507		0	0	0.002318	75.06	1.94151e-06	2	2473.26	401.946	61.1548	0
	High	AMGVVVATGVNTEIGK	1	1	1	P11507		0	0	0.02707	61.34	6.39027e-05	2	1545.87	26.8548	40.6329	0
	High	LDEFGEQLSK	1	2	1	P11507		0	0	0.09392	41.99	0.00557787	2	1165.52	-47.6229	32.0906	0
	High	WGSNELPAEEGK	1	1	1	P11507		0	0.004	0.3016	20.26	0.922581	2	1317.69	820.561	28.0708	0
	Medium	NAENAIEALK	1	2	1	P11507		0	0.041	0.4795	18.06	1.59676	2	1073.51	884.685	30.017	0
Q7TPB1	T-complex protein 1 subunit delta OS=Rattus norvegicus GN=Cct4 PE=1 SV=3 - [TCPD_RAT]	206.353	11.5	1	3	3	3	539	58.0628	8.01611
	A2	Sequence	# PSMs	# Proteins	# Protein Groups	Protein Group Accessions	Modifications	ΔCn	q-Value	PEP	IonScore	Exp Value	Charge	MH+ [Da]	ΔM [ppm]	RT [min]	# Missed Cleavages
	High	AFADAMEVIPSTLAENAGLNPISTVTELR	1	1	1	Q7TPB1		0	0	0.001116	106.95	1.03139e-09	2	3030.29	-85.5401	84.8904	0
	High	TDMDNQIVVSDYAQMDR	1	1	1	Q7TPB1		0	0	0.002089	101.57	5.01919e-09	2	2001.31	222.77	47.2347	0
	High	ALIAGGGAPEIELALR	1	1	1	Q7TPB1		0	0	0.01626	40.5	0.00770486	2	1552.36	945.285	58.4205	0
P15999	ATP synthase subunit alpha, mitochondrial OS=Rattus norvegicus GN=Atp5a1 PE=1 SV=2 - [ATPA_RAT]	200.36	11.39	1	4	4	6	553	59.7166	9.18799
	A2	Sequence	# PSMs	# Proteins	# Protein Groups	Protein Group Accessions	Modifications	ΔCn	q-Value	PEP	IonScore	Exp Value	Charge	MH+ [Da]	ΔM [ppm]	RT [min]	# Missed Cleavages
	High	ILGADTSVDLEETGR	2	1	1	P15999		0	0	0.0008175	109.13	1.01715e-09	2	1576.14	224.085	40.4145	0
	High	GMSLNLEPDNVGVVVFGNDK	1	1	1	P15999		0	0	0.004191	81.94	4.67966e-07	2	2104.07	14.7752	66.2044	0
	High	NVQAEEMVEFSSGLK	1	1	1	P15999		0	0	0.02298	43.42	0.0037127	2	1669.71	1148.45	49.7847	0
	High	TGTAEMSSILEER	2	1	1	P15999		0	0	0.1735	17.76	1.3902	2	1425.53	1303.95	41.9905	0
P50137	Transketolase OS=Rattus norvegicus GN=Tkt PE=1 SV=1 - [TKT_RAT]	197.38	9.15	1	3	3	4	623	67.6006	7.48877
	A2	Sequence	# PSMs	# Proteins	# Protein Groups	Protein Group Accessions	Modifications	ΔCn	q-Value	PEP	IonScore	Exp Value	Charge	MH+ [Da]	ΔM [ppm]	RT [min]	# Missed Cleavages
	High	NMAEQIIQEIYSQVQSK	2	1	1	P50137		0	0	0.002421	106.82	1.47658e-09	2	2009.06	31.3987	83.6042	0
	High	TSRPENAIIYSNNEDFQVGQAK	1	1	1	P50137		0	0	0.001295	76.04	1.62398e-06	3	2481.06	-55.2847	36.5776	0
	High	SVPMSTVFYPSDGVATEK	1	1	1	P50137		0	0	0.2178	17.08	1.51517	2	1915.89	509.84	48.702	0
P68255	14-3-3 protein theta OS=Rattus norvegicus GN=Ywhaq PE=1 SV=1 - [1433T_RAT]	196.38	20.82	1	3	3	4	245	27.7608	4.77979
	A2	Sequence	# PSMs	# Proteins	# Protein Groups	Protein Group Accessions	Modifications	ΔCn	q-Value	PEP	IonScore	Exp Value	Charge	MH+ [Da]	ΔM [ppm]	RT [min]	# Missed Cleavages
	High	QTIENSQGAYQEAFDISK	1	1	1	P68255		0	0	0.001407	88.51	1.04428e-07	2	2028.9	-25.9136	43.8913	0
	High	TAFDEAIAELDTLNEDSYK	2	1	1	P68255		0	0	0.001313	83.55	3.1197e-07	2	2145.9	427.632	76.0231	0
	High	AVTEQGAELSNEER	1	1	1	P68255		0	0	0.01826	48.29	0.00125866	2	1533.87	751.485	19.6017	0
P62752	60S ribosomal protein L23a OS=Rattus norvegicus GN=Rpl23a PE=2 SV=1 - [RL23A_RAT]	196.158	17.95	1	3	3	5	156	17.6841	10.4478
	A2	Sequence	# PSMs	# Proteins	# Protein Groups	Protein Group Accessions	Modifications	ΔCn	q-Value	PEP	IonScore	Exp Value	Charge	MH+ [Da]	ΔM [ppm]	RT [min]	# Missed Cleavages
	High	KIEDNNTLVFIVDVK	2	1	1	P62752		0	0	0.008543	98.78	1.11245e-08	2	1746.88	-46.1758	51.8264	1
	High	IEDNNTLVFIVDVK	2	1	1	P62752		0	0	0.002428	86.98	1.72284e-07	2	1618.88	4.53676	61.0061	0
	High	LAPDYDALDVANK	1	1	1	P62752		0	0	0.03033	50.59	0.000780873	2	1404.86	116.627	39.5496	0
P62963	Profilin-1 OS=Rattus norvegicus GN=Pfn1 PE=1 SV=2 - [PROF1_RAT]	191.627	33.57	1	3	3	7	140	14.9475	8.27979
	A2	Sequence	# PSMs	# Proteins	# Protein Groups	Protein Group Accessions	Modifications	ΔCn	q-Value	PEP	IonScore	Exp Value	Charge	MH+ [Da]	ΔM [ppm]	RT [min]	# Missed Cleavages
	High	STGGAPTFNVTVTMTAK	3	1	1	P62963		0	0	0.002518	72.99	3.89316e-06	2	1682.88	22.3934	43.8679	0
	High	DSLLQDGEFTMDLR	2	1	1	P62963		0	0	0.0379	49.1	0.000984215	2	1639.88	69.483	65.0953	0
	High	TFVSITPAEVGVLVGK	1	1	1	P62963		0	0	0.07388	48.96	0.00105585	2	1616.85	-45.7785	64.8244	0
	Medium	DSLLQDGEFTmDLR	1	1	1	P62963	M11(Oxidation)	0	0.049	0.5017	19.53	0.908707	2	1656.71	575.393	55.5256	0
P68370	Tubulin alpha-1A chain OS=Rattus norvegicus GN=Tuba1a PE=1 SV=1 - [TBA1A_RAT]	189.553	17.96	6	6	6	8	451	50.1036	5.05908
	A2	Sequence	# PSMs	# Proteins	# Protein Groups	Protein Group Accessions	Modifications	ΔCn	q-Value	PEP	IonScore	Exp Value	Charge	MH+ [Da]	ΔM [ppm]	RT [min]	# Missed Cleavages
	High	TIGGGDDSFNTFFSETGAGK	1	4	1	P68370		0	0	0.0004831	111.2	5.53003e-10	2	2008.9	499.854	58.1451	0
	High	AVFVDLEPTVIDEVR	1	3	1	P68370		0	0	0.02109	54.78	0.000265629	2	1703.05	670.245	63.1755	0
	High	VGINYQPPTVVPGGDLAK	1	5	1	P68370		0	0	0.02972	43.68	0.00329982	2	1825.33	190.534	48.2582	0
	High	EIIDLVLDR	1	3	1	P68370		0	0	0.1062	36.65	0.0199835	2	1085.51	-98.0566	57.5815	0
	High	DVNAAIATIK	3	4	1	P68370		0	0	0.1553	35.89	0.0257761	2	1015.51	-67.3098	33.2026	0
	High	EDAANNYAR	1	6	1	P68370		0	0.001	0.2585	34.02	0.0362	2	1023.51	59.9128	11.2409	0
Q62764	DNA-binding protein A OS=Rattus norvegicus GN=Csda PE=2 SV=1 - [DBPA_RAT]	182.008	9.97	1	1	2	4	361	38.8284	9.68604
	A2	Sequence	# PSMs	# Proteins	# Protein Groups	Protein Group Accessions	Modifications	ΔCn	q-Value	PEP	IonScore	Exp Value	Charge	MH+ [Da]	ΔM [ppm]	RT [min]	# Missed Cleavages
	High	SVGDGETVEFDVVEGEK	3	2	2	P62961;Q62764		0	0	0.002087	80.83	6.1292e-07	2	1795.72	-58.0795	45.7778	0
	High	GAEAANVTGPDGVPVEGSR	1	1	1	Q62764		0	0	0.003345	75.8	2.11737e-06	2	1782.72	-80.4734	28.1987	0
P38659	Protein disulfide-isomerase A4 OS=Rattus norvegicus GN=Pdia4 PE=1 SV=2 - [PDIA4_RAT]	177.44	8.09	1	3	3	4	643	72.6747	5.12256
	A2	Sequence	# PSMs	# Proteins	# Protein Groups	Protein Group Accessions	Modifications	ΔCn	q-Value	PEP	IonScore	Exp Value	Charge	MH+ [Da]	ΔM [ppm]	RT [min]	# Missed Cleavages
	High	DLGLSESGEDVNAAILDESGK	1	1	1	P38659		0	0	0.002402	101.78	4.78891e-09	2	2119.74	345.716	57.3216	0
	High	VDATEQTDLAK	2	1	1	P38659		0	0	0.005522	81.76	6.44135e-07	2	1190.52	-59.2394	16.0108	0
	High	DFPEYTFAIADEEDYATEVK	1	1	1	P38659		0	0	0.03216	37.9	0.0103877	2	2354.92	796.884	70.0315	0
P62193	26S protease regulatory subunit 4 OS=Rattus norvegicus GN=Psmc1 PE=2 SV=1 - [PRS4_RAT]	172.047	12.95	1	3	3	4	440	49.1537	6.21436
	A2	Sequence	# PSMs	# Proteins	# Protein Groups	Protein Group Accessions	Modifications	ΔCn	q-Value	PEP	IonScore	Exp Value	Charge	MH+ [Da]	ΔM [ppm]	RT [min]	# Missed Cleavages
	High	VHAVIGVLMDDTDPLVTVMK	2	1	1	P62193		0	0	0.0004015	106.55	1.57904e-09	2	2153.24	48.2435	66.6487	0
	High	VAEEHAPSIVFIDEIDAIGTK	1	1	1	P62193		0	0	0.007617	52.44	0.00036519	2	2254.91	332.787	63.3536	0
	High	MTLADDVTLDDLIMAK	1	1	1	P62193		0	0	0.09271	16.75	1.70347	2	1765.72	476.573	71.7518	0
P25235	Dolichyl-diphosphooligosaccharide--protein glycosyltransferase subunit 2 OS=Rattus norvegicus GN=Rpn2 PE=2 SV=2 - [RPN2_RAT]	171.278	11.89	1	5	5	5	631	69.035	5.97314
	A2	Sequence	# PSMs	# Proteins	# Protein Groups	Protein Group Accessions	Modifications	ΔCn	q-Value	PEP	IonScore	Exp Value	Charge	MH+ [Da]	ΔM [ppm]	RT [min]	# Missed Cleavages
	High	NFESLSEAFSVASAAAALSQNR	1	1	1	P25235		0	0	0.01227	69.35	7.73525e-06	2	2271.24	501.94	77.2729	0
	High	TGQEVVFVAEPDNK	1	1	1	P25235		0	0	0.03314	62.07	5.38293e-05	2	1532.54	-144.293	33.2295	0
	High	NIVEEIEDLVAR	1	1	1	P25235		0	0	0.05222	60.21	8.3322e-05	2	1400.19	320.677	80.3096	0
	High	NPILWNVADVVIK	1	1	1	P25235		0	0	0.0838	54.43	0.000297297	2	1481.87	685.846	67.764	0
	High	EDQVIQLMNTIFSK	1	1	1	P25235		0	0	0.08468	25.56	0.226964	2	1666.88	616.113	78.5153	0
P17077	60S ribosomal protein L9 OS=Rattus norvegicus GN=Rpl9 PE=1 SV=1 - [RL9_RAT]	169.96	38.02	1	4	4	4	192	21.8798	9.94971
	A2	Sequence	# PSMs	# Proteins	# Protein Groups	Protein Group Accessions	Modifications	ΔCn	q-Value	PEP	IonScore	Exp Value	Charge	MH+ [Da]	ΔM [ppm]	RT [min]	# Missed Cleavages
	High	DELILEGNDIELVSNSAALIQQATTVK	1	1	1	P17077		0	0	0.001221	107.91	8.71336e-10	2	2885.78	437.736	85.1531	0
	High	DFNHINVELSLLGK	1	1	1	P17077		0	0	0.007324	61.88	5.3934e-05	2	1598.04	-508.205	58.6131	0
	High	FLDGIYVSEK	1	1	1	P17077		0	0	0.1038	50.17	0.000838526	2	1170.52	-73.2952	43.6755	0
	High	SVYAHFPINVVIQENGSLVEIR	1	1	1	P17077		0	0	0.1895	19.5	0.740532	2	2486.09	710.065	66.7292	0
Q5RKI1	Eukaryotic initiation factor 4A-II OS=Rattus norvegicus GN=Eif4a2 PE=1 SV=1 - [IF4A2_RAT]	168.69	11.3	1	3	3	6	407	46.3728	5.47803
	A2	Sequence	# PSMs	# Proteins	# Protein Groups	Protein Group Accessions	Modifications	ΔCn	q-Value	PEP	IonScore	Exp Value	Charge	MH+ [Da]	ΔM [ppm]	RT [min]	# Missed Cleavages
	High	GIDVQQVSLVINYDLPTNR	4	1	1	Q5RKI1		0	0	0.0038	77.31	1.31347e-06	2	2142.9	-574.037	66.1928	0
	High	GYDVIAQAQSGTGK	1	1	1	Q5RKI1		0	0	0.005275	62.95	4.38293e-05	2	1394.7	4.39918	28.3009	0
	High	MFVLDEADEMLSR	1	1	1	Q5RKI1		0	0	0.03651	52.28	0.000501348	2	1556.87	744.786	66.5364	0
P16446	Phosphatidylinositol transfer protein alpha isoform OS=Rattus norvegicus GN=Pitpna PE=1 SV=2 - [PIPNA_RAT]	160.93	15.5	1	2	2	2	271	31.8871	6.3667
	A2	Sequence	# PSMs	# Proteins	# Protein Groups	Protein Group Accessions	Modifications	ΔCn	q-Value	PEP	IonScore	Exp Value	Charge	MH+ [Da]	ΔM [ppm]	RT [min]	# Missed Cleavages
	High	NETGGGEGVEVLVNEPYEK	1	1	1	P16446		0	0	0.0004874	103.18	3.50772e-09	2	2020.9	468.751	42.9726	0
	High	VILPVSVDEYQVGQLYSVAEASK	1	1	1	P16446		0	0	0.004934	77.75	1.04254e-06	2	2494.09	-87.1216	70.7046	0
P04785	Protein disulfide-isomerase OS=Rattus norvegicus GN=P4hb PE=1 SV=2 - [PDIA1_RAT]	158.118	15.72	1	6	6	7	509	56.9157	4.93213
	A2	Sequence	# PSMs	# Proteins	# Protein Groups	Protein Group Accessions	Modifications	ΔCn	q-Value	PEP	IonScore	Exp Value	Charge	MH+ [Da]	ΔM [ppm]	RT [min]	# Missed Cleavages
	High	HNQLPLVIEFTEQTAPK	2	1	1	P04785		0	0	0.002856	79.89	7.08213e-07	2	1965.73	348.065	54.405	0
	High	VDATEESDLAQQYGVR	1	1	1	P04785		0	0	0.00358	76.47	1.83044e-06	2	1781.88	589.308	41.2981	0
	High	LITLEEEMTK	1	1	1	P04785		0	0	0.147	33.12	0.0427806	2	1208.52	1565.35	40.3183	0
	High	MDSTANEVEAVK	1	1	1	P04785		0	0.005	0.3155	26.45	0.200874	2	1294.53	715.267	22.4244	0
	High	EADDIVNWLK	1	1	1	P04785		0	0.009	0.3826	20.02	0.958575	2	1202.69	67.8005	57.0214	0
	Medium	ILFIFIDSDHTDNQR	1	1	1	P04785		0	0.012	0.3942	23.05	0.383231	3	1834.2	157.661	56.5727	0
O35796	Complement component 1 Q subcomponent-binding protein, mitochondrial OS=Rattus norvegicus GN=C1qbp PE=1 SV=2 - [C1QBP_RAT]	157.8	12.54	1	2	2	3	279	30.9775	4.86865
	A2	Sequence	# PSMs	# Proteins	# Protein Groups	Protein Group Accessions	Modifications	ΔCn	q-Value	PEP	IonScore	Exp Value	Charge	MH+ [Da]	ΔM [ppm]	RT [min]	# Missed Cleavages
	High	MSGDWELEVNGTEAK	2	1	1	O35796		0	0	0.001019	102.6	4.57768e-09	2	1665.88	81.6811	41.9021	0
	High	AEEQEPELTSTPNFVVEVTK	1	1	1	O35796		0	0	0.002499	77.7	1.15481e-06	2	2247.24	62.6511	55.2685	0
P38983	40S ribosomal protein SA OS=Rattus norvegicus GN=Rpsa PE=1 SV=3 - [RSSA_RAT]	155.599	14.24	1	3	3	4	295	32.8034	4.86865
	A2	Sequence	# PSMs	# Proteins	# Protein Groups	Protein Group Accessions	Modifications	ΔCn	q-Value	PEP	IonScore	Exp Value	Charge	MH+ [Da]	ΔM [ppm]	RT [min]	# Missed Cleavages
	High	AIVAIENPADVSVISSR	2	1	1	P38983		0	0	0.01107	79.19	9.12212e-07	2	1740.88	-38.1474	51.0675	0
	High	DPEEIEKEEQAAAEK	1	1	1	P38983		0	0	0.01609	78.62	1.1329e-06	2	1715.71	-48.0415	27.1044	1
	High	SDGIYIINLK	1	1	1	P38983		0	0	0.1744	39.08	0.0112842	2	1135.68	41.6918	48.8982	0
P07150	Annexin A1 OS=Rattus norvegicus GN=Anxa1 PE=1 SV=2 - [ANXA1_RAT]	150.92	11.56	1	3	3	4	346	38.8049	7.34229
	A2	Sequence	# PSMs	# Proteins	# Protein Groups	Protein Group Accessions	Modifications	ΔCn	q-Value	PEP	IonScore	Exp Value	Charge	MH+ [Da]	ΔM [ppm]	RT [min]	# Missed Cleavages
	High	GLGTDEDTLIEILTTR	2	1	1	P07150		0	0	0.001325	107.27	1.56656e-09	2	1746.72	-112.038	76.9804	0
	High	GVDEATIIDILTK	1	1	1	P07150		0	0	0.04056	49.95	0.000886144	2	1387.7	-51.2469	70.5648	0
	High	TPAQFDADELR	1	1	1	P07150		0	0	0.09109	46.54	0.00209509	2	1262.47	-102.378	32.7245	0
P06685	Sodium/potassium-transporting ATPase subunit alpha-1 OS=Rattus norvegicus GN=Atp1a1 PE=1 SV=1 - [AT1A1_RAT]	147.2	8.5	4	5	5	5	1023	112.982	5.45264
	A2	Sequence	# PSMs	# Proteins	# Protein Groups	Protein Group Accessions	Modifications	ΔCn	q-Value	PEP	IonScore	Exp Value	Charge	MH+ [Da]	ΔM [ppm]	RT [min]	# Missed Cleavages
	High	QGAIVAVTGDGVNDSPALK	1	3	1	P06685		0	0	0.0007658	79.51	8.57489e-07	2	1812.89	516.726	38.9931	0
	High	SPDFTNENPLETR	1	1	1	P06685		0	0	0.05022	46.99	0.00168588	2	1519.7	1.07639	39.5192	0
	High	QAADMILLDDNFASIVTGVEEGR	1	4	1	P06685		0	0	0.01502	45.36	0.00174643	2	2464.26	21.4364	83.6249	0
	High	DAFQNAYLELGGLGER	1	1	1	P06685		0	0	0.1381	30.09	0.0781143	2	1752.88	16.0607	66.5724	0
	High	ADIGVAMGIVGSDVSK	1	1	1	P06685		0	0	0.07004	19.94	0.861825	2	1518.87	57.4937	50.3212	0
Q6AYC4	Macrophage-capping protein OS=Rattus norvegicus GN=Capg PE=1 SV=1 - [CAPG_RAT]	145.67	10.32	1	2	2	2	349	38.7746	6.55127
	A2	Sequence	# PSMs	# Proteins	# Protein Groups	Protein Group Accessions	Modifications	ΔCn	q-Value	PEP	IonScore	Exp Value	Charge	MH+ [Da]	ΔM [ppm]	RT [min]	# Missed Cleavages
	High	EGNPEEDITADQTNAQAAALYK	1	1	1	Q6AYC4		0	0	0.0008385	103.25	3.17484e-09	2	2350.08	424.806	42.3273	0
	High	YSPNTQVEILPQGR	1	1	1	Q6AYC4		0	0	0.0131	62.42	4.80862e-05	2	1601.88	29.2843	36.8133	0
P62703	40S ribosomal protein S4, X isoform OS=Rattus norvegicus GN=Rps4x PE=2 SV=2 - [RS4X_RAT]	144.8	14.07	1	3	3	5	263	29.5791	10.1548
	A2	Sequence	# PSMs	# Proteins	# Protein Groups	Protein Group Accessions	Modifications	ΔCn	q-Value	PEP	IonScore	Exp Value	Charge	MH+ [Da]	ΔM [ppm]	RT [min]	# Missed Cleavages
	High	VNDTIQIDLETGK	3	1	1	P62703		0	0	0.01089	70.3	8.25463e-06	2	1445.87	81.8852	41.5879	0
	High	TDITYPAGFMDVISIDK	1	1	1	P62703		0	0	0.06391	29.55	0.0862383	2	1885.72	-106.776	70.5204	0
	Medium	YPDPLIK	1	1	1	P62703		0	0.035	0.4576	21.85	0.823271	2	844.501	-1155.86	30.9432	0
P04644	40S ribosomal protein S17 OS=Rattus norvegicus GN=Rps17 PE=2 SV=3 - [RS17_RAT]	140.42	32.59	1	2	2	3	135	15.5003	9.77393
	A2	Sequence	# PSMs	# Proteins	# Protein Groups	Protein Group Accessions	Modifications	ΔCn	q-Value	PEP	IonScore	Exp Value	Charge	MH+ [Da]	ΔM [ppm]	RT [min]	# Missed Cleavages
	High	LLDFGSLSNLQVTQPTVGMNFK	1	1	1	P04644		0	0	0.001666	89.65	6.72035e-08	2	2410.09	347.462	73.3752	0
	High	DNYVPEVSALDQEIIEVDPDTK	2	1	1	P04644		0	0	0.0262	49.86	0.000649607	2	2488.26	-376.32	72.2213	0
O35567	Bifunctional purine biosynthesis protein PURH OS=Rattus norvegicus GN=Atic PE=1 SV=2 - [PUR9_RAT]	140	7.09	1	2	2	2	592	64.1682	7.13721
	A2	Sequence	# PSMs	# Proteins	# Protein Groups	Protein Group Accessions	Modifications	ΔCn	q-Value	PEP	IonScore	Exp Value	Charge	MH+ [Da]	ΔM [ppm]	RT [min]	# Missed Cleavages
	High	TVASPDVTVEAAVEQIDIGGVTLLR	1	1	1	O35567		0	0	0.006532	106.04	1.49083e-09	2	2553.09	-111.081	81.0439	0
	High	WKALFEEVPELLTEAEK	1	1	1	O35567		0	0	0.0716	55.46	0.000211912	2	2033.23	574.51	83.0103	1
Q9QXQ0	Alpha-actinin-4 OS=Rattus norvegicus GN=Actn4 PE=1 SV=2 - [ACTN4_RAT]	138.813	9.55	1	5	5	5	911	104.849	5.43994
	A2	Sequence	# PSMs	# Proteins	# Protein Groups	Protein Group Accessions	Modifications	ΔCn	q-Value	PEP	IonScore	Exp Value	Charge	MH+ [Da]	ΔM [ppm]	RT [min]	# Missed Cleavages
	High	VEQIAAIAQELNELDYYDSHNVNTR	1	1	1	Q9QXQ0		0	0	0.0005691	82.72	2.87061e-07	3	2906.59	409.476	68.1158	0
	High	LVSIGAEEIVDGNAK	1	1	1	Q9QXQ0		0	0	0.00492	56.32	0.000190644	2	1514.7	-67.6025	42.1561	0
	High	AGTQIENIDEDFR	1	1	1	Q9QXQ0		0	0	0.05519	46.44	0.00197138	2	1507.7	0.644365	41.0449	0
	High	MAPYQGPDAAPGALDYK	1	1	1	Q9QXQ0		0	0	0.1484	15.59	2.28438	2	1763.72	-628.749	39.4286	0
	High	ISIEMNGTLEDQLSHLK	1	1	1	Q9QXQ0		0	0.005	0.3103	17.4	1.28198	3	1927.78	-101.747	56.2889	0
P62630	Elongation factor 1-alpha 1 OS=Rattus norvegicus GN=Eef1a1 PE=1 SV=1 - [EF1A1_RAT]	137.84	5.63	2	2	2	5	462	50.0821	9.01221
	A2	Sequence	# PSMs	# Proteins	# Protein Groups	Protein Group Accessions	Modifications	ΔCn	q-Value	PEP	IonScore	Exp Value	Charge	MH+ [Da]	ΔM [ppm]	RT [min]	# Missed Cleavages
	High	THINIVVIGHVDSGK	2	2	1	P62630		0	0	0.02935	61.65	6.11417e-05	3	1588.76	-72.8267	29.1544	0
	High	MDSTEPPYSQK	3	1	1	P62630		0	0	0.08206	47.92	0.00129149	2	1282.31	-199.802	17.1587	0
Q5XIH7	Prohibitin-2 OS=Rattus norvegicus GN=Phb2 PE=1 SV=1 - [PHB2_RAT]	136.54	10.37	1	2	2	2	299	33.2919	9.83252
	A2	Sequence	# PSMs	# Proteins	# Protein Groups	Protein Group Accessions	Modifications	ΔCn	q-Value	PEP	IonScore	Exp Value	Charge	MH+ [Da]	ΔM [ppm]	RT [min]	# Missed Cleavages
	High	IYLTADNLVLNLQDESFTR	1	1	1	Q5XIH7		0	0	0.005251	98.06	1.06294e-08	2	2226.08	418.159	71.8167	0
	High	IVQAEGEAEAAK	1	1	1	Q5XIH7		0	0	0.01176	64.48	3.46292e-05	2	1216.69	876.079	13.6732	0
Q1JU68	Eukaryotic translation initiation factor 3 subunit A OS=Rattus norvegicus GN=Eif3a PE=2 SV=2 - [EIF3A_RAT]	136.2	5.91	1	5	5	5	1354	163.097	6.771
	A2	Sequence	# PSMs	# Proteins	# Protein Groups	Protein Group Accessions	Modifications	ΔCn	q-Value	PEP	IonScore	Exp Value	Charge	MH+ [Da]	ΔM [ppm]	RT [min]	# Missed Cleavages
	High	LVQLDSAISMELWQEAFK	1	1	1	Q1JU68		0	0	0.002697	107.02	1.42999e-09	2	2109.24	551.255	80.7116	0
	High	DMDLWEQQEEER	1	1	1	Q1JU68		0	0	0.04108	38.96	0.01019	2	1608.88	752.843	43.2335	0
	High	NETDEDGWTTVR	1	1	1	Q1JU68		0	0	0.06505	35.31	0.0250423	2	1422.53	-57.0583	28.9677	0
	High	EQPEKEPELQQYVPQLQNNTILR	1	1	1	Q1JU68		0	0	0.04094	34.64	0.0185006	3	2794.33	-38.1764	55.3647	1
	High	LTSLVPFVDAFQLER	1	1	1	Q1JU68		0	0.007	0.3345	11.74	5.62368	2	1734.55	-226.882	76.1113	0
P27952	40S ribosomal protein S2 OS=Rattus norvegicus GN=Rps2 PE=1 SV=1 - [RS2_RAT]	136.147	8.87	1	2	2	3	293	31.2117	10.2427
	A2	Sequence	# PSMs	# Proteins	# Protein Groups	Protein Group Accessions	Modifications	ΔCn	q-Value	PEP	IonScore	Exp Value	Charge	MH+ [Da]	ΔM [ppm]	RT [min]	# Missed Cleavages
	High	ESEIIDFFLGASLK	2	1	1	P27952		0	0	0.01024	73.08	3.90187e-06	2	1569.42	383.221	82.5935	0
	High	SPYQEFTDHLVK	1	1	1	P27952		0	0	0.09204	43.26	0.00412111	3	1464.1	259.483	40.42	0
P45592	Cofilin-1 OS=Rattus norvegicus GN=Cfl1 PE=1 SV=3 - [COF1_RAT]	134.26	20.48	1	2	2	2	166	18.5207	8.08936
	A2	Sequence	# PSMs	# Proteins	# Protein Groups	Protein Group Accessions	Modifications	ΔCn	q-Value	PEP	IonScore	Exp Value	Charge	MH+ [Da]	ΔM [ppm]	RT [min]	# Missed Cleavages
	High	EILVGDVGQTVDDPYTTFVK	1	1	1	P45592		0	0	0.00426	96.48	1.55635e-08	2	2196.07	-14.9744	62.6886	0
	High	LGGSAVISLEGKPL	1	1	1	P45592		0	0	0.02725	59.28	0.00010074	2	1340.69	-62.7895	47.4935	0
Q6P6V0	Glucose-6-phosphate isomerase OS=Rattus norvegicus GN=Gpi PE=1 SV=1 - [G6PI_RAT]	131.98	8.06	1	3	3	3	558	62.7871	7.76709
	A2	Sequence	# PSMs	# Proteins	# Protein Groups	Protein Group Accessions	Modifications	ΔCn	q-Value	PEP	IonScore	Exp Value	Charge	MH+ [Da]	ΔM [ppm]	RT [min]	# Missed Cleavages
	High	TFTTQETITNAETAK	1	1	1	Q6P6V0		0	0	0.003463	91.01	6.43907e-08	2	1655.88	39.7172	29.8346	0
	High	ILLANFLAQTEALMK	1	1	1	Q6P6V0		0	0	0.009369	64.97	2.62856e-05	2	1675.78	-98.1166	82.3549	0
	High	FAAYFQQGDMESNGK	1	1	1	Q6P6V0		0	0.004	0.2891	10.94	6.66451	2	1692.88	87.3005	37.7679	0
Q3T1I4	Protein PRRC1 OS=Rattus norvegicus GN=Prrc1 PE=2 SV=1 - [PRRC1_RAT]	128.59	6.77	1	2	2	2	443	46.2656	5.94775
	A2	Sequence	# PSMs	# Proteins	# Protein Groups	Protein Group Accessions	Modifications	ΔCn	q-Value	PEP	IonScore	Exp Value	Charge	MH+ [Da]	ΔM [ppm]	RT [min]	# Missed Cleavages
	High	QTAVSVENFIAELLPDK	1	1	1	Q3T1I4		0	0	0.001333	97.49	1.42145e-08	2	1874.06	35.2014	83.7133	0
	High	SGGELDIVVTSNK	1	1	1	Q3T1I4		0	0	0.01395	60.1	9.3375e-05	2	1318.69	6.17425	33.1056	0
Q63798	Proteasome activator complex subunit 2 OS=Rattus norvegicus GN=Psme2 PE=2 SV=3 - [PSME2_RAT]	127.18	15.13	1	2	2	3	238	26.84	5.71924
	A2	Sequence	# PSMs	# Proteins	# Protein Groups	Protein Group Accessions	Modifications	ΔCn	q-Value	PEP	IonScore	Exp Value	Charge	MH+ [Da]	ΔM [ppm]	RT [min]	# Missed Cleavages
	High	IISLSQLLQEDSLNVADLSSLR	2	1	1	Q63798		0	0	0.000231	129.56	7.13772e-12	2	2414.42	43.717	84.7491	0
	High	IEDGNDFGVAIQEK	1	1	1	Q63798		0	0.001	0.2554	14.52	2.99499	2	1536.7	1279.68	38.8428	0
Q794E4	Heterogeneous nuclear ribonucleoprotein F OS=Rattus norvegicus GN=Hnrnpf PE=1 SV=3 - [HNRPF_RAT]	126.85	12.05	1	3	3	5	415	45.7009	5.49072
	A2	Sequence	# PSMs	# Proteins	# Protein Groups	Protein Group Accessions	Modifications	ΔCn	q-Value	PEP	IonScore	Exp Value	Charge	MH+ [Da]	ΔM [ppm]	RT [min]	# Missed Cleavages
	High	QSGEAFVELESEDDVK	3	1	1	Q794E4		0	0	0.006148	62.21	4.87251e-05	2	1782.89	604.265	42.9489	0
	High	ATENDIYNFFSPLNPVR	1	2	1	Q794E4		0	0	0.08051	34.84	0.0239346	3	1996.79	-94.8237	72.1283	0
	High	ITGEAFVQFASQELAEK	1	1	1	Q794E4		0	0	0.05168	31.85	0.0514993	2	1868.56	327.858	67.8576	0
P04642	L-lactate dehydrogenase A chain OS=Rattus norvegicus GN=Ldha PE=1 SV=1 - [LDHA_RAT]	124.624	12.95	1	3	3	3	332	36.4273	8.26514
	A2	Sequence	# PSMs	# Proteins	# Protein Groups	Protein Group Accessions	Modifications	ΔCn	q-Value	PEP	IonScore	Exp Value	Charge	MH+ [Da]	ΔM [ppm]	RT [min]	# Missed Cleavages
	High	LLIVSNPVDILTYVAWK	1	1	1	P04642		0	0	0.0006677	106.43	1.75751e-09	2	1945.06	483.25	86.1542	0
	High	SADTLWGIQK	1	1	1	P04642		0	0	0.1903	35.39	0.0288923	2	1118.68	87.7051	37.7147	0
	High	SLNPQLGTDADKEQWK	1	1	1	P04642		0	0.004	0.2956	36.73	0.0159562	2	1830.89	537.835	32.3332	1
Q5RJR8	Leucine-rich repeat-containing protein 59 OS=Rattus norvegicus GN=Lrrc59 PE=1 SV=1 - [LRC59_RAT]	123.82	11.73	1	2	2	2	307	34.8477	9.5249
	A2	Sequence	# PSMs	# Proteins	# Protein Groups	Protein Group Accessions	Modifications	ΔCn	q-Value	PEP	IonScore	Exp Value	Charge	MH+ [Da]	ΔM [ppm]	RT [min]	# Missed Cleavages
	High	HHEILQWVLQTDSQQ	1	1	1	Q5RJR8		0	0	0.002966	80.34	7.11555e-07	2	1863.06	610.202	51.2628	0
	High	DKLDGNELDLSLSDLNEVPVK	1	1	1	Q5RJR8		0	0	0.005197	69.48	7.68185e-06	2	2314.08	388.245	61.7527	1
P85968	6-phosphogluconate dehydrogenase, decarboxylating OS=Rattus norvegicus GN=Pgd PE=1 SV=1 - [6PGD_RAT]	120.353	9.32	1	3	3	5	483	53.202	7.02002
	A2	Sequence	# PSMs	# Proteins	# Protein Groups	Protein Group Accessions	Modifications	ΔCn	q-Value	PEP	IonScore	Exp Value	Charge	MH+ [Da]	ΔM [ppm]	RT [min]	# Missed Cleavages
	High	LVPLLDTGDIIIDGGNSEYR	1	1	1	P85968		0	0	0.0005626	93.97	2.81008e-08	2	2161.07	441.378	69.478	0
	High	NPELQNLLLDDFFK	3	1	1	P85968		0	0	0.06682	36.14	0.0192144	2	1706.21	196.064	78.4486	0
	Medium	YGPSLMPGGNK	1	1	1	P85968		0	0.021	0.4325	15.68	2.57687	2	1121.52	864.983	28.3986	0
P16617	Phosphoglycerate kinase 1 OS=Rattus norvegicus GN=Pgk1 PE=1 SV=2 - [PGK1_RAT]	120.03	15.83	1	4	4	6	417	44.51	7.89893
	A2	Sequence	# PSMs	# Proteins	# Protein Groups	Protein Group Accessions	Modifications	ΔCn	q-Value	PEP	IonScore	Exp Value	Charge	MH+ [Da]	ΔM [ppm]	RT [min]	# Missed Cleavages
	High	VLNNMEIGTSLYDEEGAK	2	1	1	P16617		0	0	0.002084	82.13	4.59263e-07	2	1982.9	-21.1013	48.4108	0
	High	VSHVSTGGGASLELLEGK	2	1	1	P16617		0	0	0.01111	51.01	0.000609037	2	1740.68	-131.054	35.7285	0
	High	ITLPVDFVTADK	1	1	1	P16617		0	0	0.1172	26.49	0.206213	2	1319.69	733.342	56.885	0
	Medium	QIVWNGPVGVFEWEAFAR	1	1	1	P16617		0	0.035	0.453	17.55	1.23055	2	2106.07	479.005	80.1815	0
P62198	26S protease regulatory subunit 8 OS=Rattus norvegicus GN=Psmc5 PE=1 SV=1 - [PRS8_RAT]	120.01	14.53	1	4	4	4	406	45.5971	7.54736
	A2	Sequence	# PSMs	# Proteins	# Protein Groups	Protein Group Accessions	Modifications	ΔCn	q-Value	PEP	IonScore	Exp Value	Charge	MH+ [Da]	ΔM [ppm]	RT [min]	# Missed Cleavages
	High	TMLELLNQLDGFEATK	1	1	1	P62198		0	0	0.006655	74.93	2.5163e-06	2	1822.89	-21.0875	76.9219	0
	High	IEELQLIVNDK	1	1	1	P62198		0	0	0.02157	57.73	0.000146814	2	1314.03	224.502	47.0747	0
	High	VPDSTYEMIGGLDK	1	1	1	P62198		0	0	0.08374	34.13	0.0318753	2	1525.04	204.938	46.229	0
	High	EELQLLQEQGSYVGEVVR	1	1	1	P62198		0	0	0.07104	19.22	0.86644	2	2075.9	-77.0363	58.5318	0
Q63347	26S protease regulatory subunit 7 OS=Rattus norvegicus GN=Psmc2 PE=1 SV=3 - [PRS7_RAT]	119.21	15.01	1	4	4	4	433	48.5441	5.79541
	A2	Sequence	# PSMs	# Proteins	# Protein Groups	Protein Group Accessions	Modifications	ΔCn	q-Value	PEP	IonScore	Exp Value	Charge	MH+ [Da]	ΔM [ppm]	RT [min]	# Missed Cleavages
	High	FVVDLSDQVAPTDIEEGMR	1	1	1	Q63347		0	0	0.004296	112.89	3.62658e-10	2	2121.9	417.767	61.5913	0
	High	FDDGAGGDNEVQR	1	1	1	Q63347		0	0	0.1544	24.7	0.297166	2	1380.53	686.33	17.0373	0
	High	ESDTGLAPPALWDLAADK	1	1	1	Q63347		0	0	0.1533	22.94	0.395348	2	1870.89	516.76	66.4601	0
	High	TMLELINQLDGFDPR	1	1	1	Q63347		0	0	0.1159	22.43	0.472613	2	1761.72	-94.7392	76.6737	0
Q63584	Transmembrane emp24 domain-containing protein 10 OS=Rattus norvegicus GN=Tmed10 PE=1 SV=2 - [TMEDA_RAT]	118.78	9.59	1	1	1	1	219	24.8418	6.41748
	A2	Sequence	# PSMs	# Proteins	# Protein Groups	Protein Group Accessions	Modifications	ΔCn	q-Value	PEP	IonScore	Exp Value	Charge	MH+ [Da]	ΔM [ppm]	RT [min]	# Missed Cleavages
	High	DLLVTGAYEITDQSGGAGGLR	1	1	1	Q63584		0	0	0.000627	118.78	9.58161e-11	2	2094.07	485.923	59.8449	0
Q68FQ0	T-complex protein 1 subunit epsilon OS=Rattus norvegicus GN=Cct5 PE=1 SV=1 - [TCPE_RAT]	118	6.47	1	2	2	2	541	59.4988	5.71924
	A2	Sequence	# PSMs	# Proteins	# Protein Groups	Protein Group Accessions	Modifications	ΔCn	q-Value	PEP	IonScore	Exp Value	Charge	MH+ [Da]	ΔM [ppm]	RT [min]	# Missed Cleavages
	High	WVGGPEIELIAIATGGR	1	1	1	Q68FQ0		0	0	0.007093	82.12	4.72904e-07	2	1739.88	536.769	76.9333	0
	High	QMAEIAVNAVLTVADMER	1	1	1	Q68FQ0		0	0	0.008283	62.88	3.76632e-05	2	1961.06	39.8668	77.8224	0
P17220	Proteasome subunit alpha type-2 OS=Rattus norvegicus GN=Psma2 PE=1 SV=3 - [PSA2_RAT]	116.73	8.12	1	1	1	2	234	25.9103	7.43018
	A2	Sequence	# PSMs	# Proteins	# Protein Groups	Protein Group Accessions	Modifications	ΔCn	q-Value	PEP	IonScore	Exp Value	Charge	MH+ [Da]	ΔM [ppm]	RT [min]	# Missed Cleavages
	High	YNEDLELEDAIHTAILTLK	2	1	1	P17220		0	0	0.002954	75.54	1.871e-06	3	2201.03	-48.1631	77.6069	0
Q63617	Hypoxia up-regulated protein 1 OS=Rattus norvegicus GN=Hyou1 PE=1 SV=1 - [HYOU1_RAT]	115.35	8.41	1	5	5	6	999	111.22	5.18604
	A2	Sequence	# PSMs	# Proteins	# Protein Groups	Protein Group Accessions	Modifications	ΔCn	q-Value	PEP	IonScore	Exp Value	Charge	MH+ [Da]	ΔM [ppm]	RT [min]	# Missed Cleavages
	High	TVLSANADHMAQIEGLMDDVDFK	1	1	1	Q63617		0	0	0.009068	62.62	3.40791e-05	2	2520.03	-56.0097	67.4735	0
	High	LIPEMDQIFTDVEMTTLEK	2	1	1	Q63617		0	0	0.1266	41.82	0.0041827	2	2254.08	432.229	81.0535	0
	High	VESVFETLVEDSPEEESTLTK	1	1	1	Q63617		0	0	0.07121	36.13	0.0151754	2	2369.42	543.519	67.4418	0
	High	SLAEDFAEQPIK	1	1	1	Q63617		0	0.003	0.2858	13.44	4.19836	2	1348.53	629.507	41.4952	0
	Medium	EVEEEPGLR	1	1	1	Q63617		0	0.041	0.4797	20.11	0.948177	2	1057.51	-3.65894	18.2228	0
Q5XI73	Rho GDP-dissociation inhibitor 1 OS=Rattus norvegicus GN=Arhgdia PE=1 SV=1 - [GDIR1_RAT]	113.28	37.75	1	5	5	6	204	23.3928	5.19873
	A2	Sequence	# PSMs	# Proteins	# Protein Groups	Protein Group Accessions	Modifications	ΔCn	q-Value	PEP	IonScore	Exp Value	Charge	MH+ [Da]	ΔM [ppm]	RT [min]	# Missed Cleavages
	High	VAVSADPNVPNVIVTR	1	1	1	Q5XI73		0	0	0.02518	66.18	1.946e-05	2	1650.88	-23.9903	42.0836	0
	High	FTDDDKTDHLSWEWNLTIK	2	1	1	Q5XI73		0	0	0.02107	42.91	0.00321336	3	2365.06	398.602	55.6471	1
	High	AEEYEFLTPMEEAPK	1	1	1	Q5XI73		0	0	0.08174	32.22	0.048733	2	1784.89	602.578	54.0832	0
	High	TDYMVGSYGPR	1	1	1	Q5XI73		0	0.001	0.2388	11.24	7.32457	2	1246.19	507.354	32.3937	0
	Medium	SIQEIQELDKDDESLR	1	1	1	Q5XI73		0	0.019	0.4119	21.11	0.563421	3	1918.11	90.0921	38.6622	1
P62083	40S ribosomal protein S7 OS=Rattus norvegicus GN=Rps7 PE=1 SV=1 - [RS7_RAT]	112.223	26.8	1	2	2	3	194	22.1133	10.0962
	A2	Sequence	# PSMs	# Proteins	# Protein Groups	Protein Group Accessions	Modifications	ΔCn	q-Value	PEP	IonScore	Exp Value	Charge	MH+ [Da]	ΔM [ppm]	RT [min]	# Missed Cleavages
	High	TLTAVHDAILEDLVFPSEIVGK	2	1	1	P62083		0	0	0.01494	71.67	4.28885e-06	2	2367.25	-12.9268	73.6069	0
	High	IVKPNGEKPDEFESGISQALLELEMNSDLK	1	1	1	P62083		0	0	0.00895	38.27	0.00670957	3	3332.61	579.773	70.4486	0
Q07936	Annexin A2 OS=Rattus norvegicus GN=Anxa2 PE=1 SV=2 - [ANXA2_RAT]	111.803	12.39	1	3	3	4	339	38.6538	7.69385
	A2	Sequence	# PSMs	# Proteins	# Protein Groups	Protein Group Accessions	Modifications	ΔCn	q-Value	PEP	IonScore	Exp Value	Charge	MH+ [Da]	ΔM [ppm]	RT [min]	# Missed Cleavages
	High	AEDGSVIDYELIDQDAR	1	1	1	Q07936		0	0	0.01982	69.67	8.11368e-06	2	1910.39	790.261	52.2538	0
	High	GVDEVTIVNILTNR	1	1	1	Q07936		0	0	0.01321	59.71	8.98541e-05	2	1542.52	-213.506	66.8951	0
	High	TPAQYDASELK	2	1	1	Q07936		0	0	0.1404	29.09	0.105985	2	1222.19	-333.178	21.6732	0
P62909	40S ribosomal protein S3 OS=Rattus norvegicus GN=Rps3 PE=2 SV=1 - [RS3_RAT]	111.669	30.04	1	5	5	7	243	26.6574	9.65674
	A2	Sequence	# PSMs	# Proteins	# Protein Groups	Protein Group Accessions	Modifications	ΔCn	q-Value	PEP	IonScore	Exp Value	Charge	MH+ [Da]	ΔM [ppm]	RT [min]	# Missed Cleavages
	High	ELAEDGYSGVEVR	2	1	1	P62909		0	0	0.007921	62.81	4.44013e-05	2	1424	234.838	31.4934	0
	High	FVDGLMIHSGDPVNYYVDTAVR	1	1	1	P62909		0	0	0.01491	57.34	0.00011642	3	2468.34	61.7896	60.0173	0
	High	GGKPEPPAMPQPVPTA	1	1	1	P62909		0	0	0.1713	42.66	0.00462869	2	1573.87	43.9978	33.6975	0
	High	DEILPTTPISEQK	1	1	1	P62909		0	0	0.1936	30.83	0.0661656	2	1470.7	-45.7747	39.2825	0
	High	TEIIILATR	2	1	1	P62909		0	0	0.1626	27	0.208704	2	1031.34	1661.73	40.6993	0
Q6PEC4	S-phase kinase-associated protein 1 OS=Rattus norvegicus GN=Skp1 PE=2 SV=3 - [SKP1_RAT]	110.97	17.79	1	2	2	2	163	18.6603	4.53857
	A2	Sequence	# PSMs	# Proteins	# Protein Groups	Protein Group Accessions	Modifications	ΔCn	q-Value	PEP	IonScore	Exp Value	Charge	MH+ [Da]	ΔM [ppm]	RT [min]	# Missed Cleavages
	High	LQSSDGEIFEVDVEIAK	1	1	1	Q6PEC4		0	0	0.003563	95.99	1.84546e-08	2	1880.06	597.719	60.1416	0
	High	NDFTEEEEAQVR	1	1	1	Q6PEC4		0	0	0.1375	39.98	0.00838854	2	1466.53	-71.5934	28.4371	0
Q4V7C7	Actin-related protein 3 OS=Rattus norvegicus GN=Actr3 PE=1 SV=1 - [ARP3_RAT]	109.65	8.13	1	2	2	2	418	47.327	5.88428
	A2	Sequence	# PSMs	# Proteins	# Protein Groups	Protein Group Accessions	Modifications	ΔCn	q-Value	PEP	IonScore	Exp Value	Charge	MH+ [Da]	ΔM [ppm]	RT [min]	# Missed Cleavages
	High	GVDDLDFFIGDEAIEKPTYATK	1	1	1	Q4V7C7		0	0	0.001717	92.49	3.68619e-08	2	2445.25	436.552	63.2229	0
	High	HGIVEDWDLMER	1	1	1	Q4V7C7		0	0	0.07153	38.16	0.0127399	2	1499.7	5.412	47.4198	0
Q63524	Transmembrane emp24 domain-containing protein 2 OS=Rattus norvegicus GN=Tmed2 PE=1 SV=1 - [TMED2_RAT]	107.51	12.44	1	2	2	2	201	22.7183	5.17334
	A2	Sequence	# PSMs	# Proteins	# Protein Groups	Protein Group Accessions	Modifications	ΔCn	q-Value	PEP	IonScore	Exp Value	Charge	MH+ [Da]	ΔM [ppm]	RT [min]	# Missed Cleavages
	High	LEEMINELAVAMTAVK	1	1	1	Q63524		0	0	0.00463	107.51	1.46725e-09	2	1761.72	-110.939	74.1258	0
	High	HEQEYMEVR	1	1	1	Q63524		0	0	0.2078	14.88	2.98918	2	1220.35	-149.202	14.9756	0
Q3T1J1	Eukaryotic translation initiation factor 5A-1 OS=Rattus norvegicus GN=Eif5a PE=1 SV=3 - [IF5A1_RAT]	107.27	14.94	1	1	1	2	154	16.8214	5.23682
	A2	Sequence	# PSMs	# Proteins	# Protein Groups	Protein Group Accessions	Modifications	ΔCn	q-Value	PEP	IonScore	Exp Value	Charge	MH+ [Da]	ΔM [ppm]	RT [min]	# Missed Cleavages
	High	NDFQLIGIQDGYLSLLQDSGEVR	2	1	1	Q3T1J1		0	0	0.006771	74.44	2.07755e-06	2	2579.93	-141.778	84.7599	0
Q63081	Protein disulfide-isomerase A6 OS=Rattus norvegicus GN=Pdia6 PE=1 SV=2 - [PDIA6_RAT]	106.04	14.32	1	3	3	4	440	48.1433	5.13525
	A2	Sequence	# PSMs	# Proteins	# Protein Groups	Protein Group Accessions	Modifications	ΔCn	q-Value	PEP	IonScore	Exp Value	Charge	MH+ [Da]	ΔM [ppm]	RT [min]	# Missed Cleavages
	High	ALDLFSDNAPPPELLEIINEDIAK	1	1	1	Q63081		0	0	0.0107	71.8	3.66355e-06	2	2637.43	24.8537	86.6919	0
	High	NLEPEWAAAATEVK	1	1	1	Q63081		0	0	0.1285	39.19	0.0100018	2	1528.45	-203.545	47.8751	0
	High	DGELPVEDDIDLSDVELDDLEKDEL	2	1	1	Q63081		0	0	0.05124	36.82	0.0111264	2	2832.28	701.369	82.8384	1
Q641X8	Eukaryotic translation initiation factor 3 subunit E OS=Rattus norvegicus GN=Eif3e PE=2 SV=1 - [EIF3E_RAT]	105.95	4.27	1	1	1	1	445	52.1874	6.03662
	A2	Sequence	# PSMs	# Proteins	# Protein Groups	Protein Group Accessions	Modifications	ΔCn	q-Value	PEP	IonScore	Exp Value	Charge	MH+ [Da]	ΔM [ppm]	RT [min]	# Missed Cleavages
	High	LASEILMQNWDAAMEDLTR	1	1	1	Q641X8		0	0	0.001803	105.95	1.7088e-09	2	2207.74	314.441	81.8598	0
P18395	Cold shock domain-containing protein E1 OS=Rattus norvegicus GN=Csde1 PE=2 SV=1 - [CSDE1_RAT]	104.83	6.52	1	3	3	3	798	88.8389	6.3667
	A2	Sequence	# PSMs	# Proteins	# Protein Groups	Protein Group Accessions	Modifications	ΔCn	q-Value	PEP	IonScore	Exp Value	Charge	MH+ [Da]	ΔM [ppm]	RT [min]	# Missed Cleavages
	High	VGDDVEFEVSSDR	1	1	1	P18395		0	0	0.007046	75.74	2.19082e-06	2	1453.7	38.6699	34.133	0
	High	GVDPTQIEYQGMIEIVEEGDMK	1	1	1	P18395		0	0	0.01247	49.91	0.000664121	2	2482.26	444.706	75.0303	0
	High	GDLETLQPGDDVEFTIK	1	1	1	P18395		0	0	0.09212	23.18	0.36688	2	1876.89	-14.6216	55.7861	0
P09330	Ribose-phosphate pyrophosphokinase 2 OS=Rattus norvegicus GN=Prps2 PE=1 SV=3 - [PRPS2_RAT]	104.17	9.43	2	2	2	2	318	34.791	6.60986
	A2	Sequence	# PSMs	# Proteins	# Protein Groups	Protein Group Accessions	Modifications	ΔCn	q-Value	PEP	IonScore	Exp Value	Charge	MH+ [Da]	ΔM [ppm]	RT [min]	# Missed Cleavages
	High	FSNQETSVEIGESVR	1	1	1	P09330		0	0	0.00485	63.21	3.74383e-05	2	1682.71	540.823	33.7127	0
	High	IQVIDISMILAEAIR	1	2	1	P09330		0	0	0.02406	62.96	4.1857e-05	2	1686.05	640.376	86.4911	0
P02401	60S acidic ribosomal protein P2 OS=Rattus norvegicus GN=Rplp2 PE=1 SV=2 - [RLA2_RAT]	104.04	53.91	1	3	3	3	115	11.6849	4.53857
	A2	Sequence	# PSMs	# Proteins	# Protein Groups	Protein Group Accessions	Modifications	ΔCn	q-Value	PEP	IonScore	Exp Value	Charge	MH+ [Da]	ΔM [ppm]	RT [min]	# Missed Cleavages
	High	NIEDVIAQGVGK	1	1	1	P02401		0	0	0.01515	67.61	1.55609e-05	2	1242.86	150.238	46.9851	0
	High	LASVPAGGAVAVSAAPGSAAPAAGSAPAAAEEK	1	1	1	P02401		0	0	0.004735	52.05	0.000349603	3	2775.58	413.356	39.055	0
	High	KEESEESDDDMGFGLFD	1	1	1	P02401		0	0.004	0.3033	32.74	0.0373806	2	1950.56	410.841	60.9139	1
Q6P9U8	Eukaryotic translation initiation factor 3 subunit H OS=Rattus norvegicus GN=Eif3h PE=2 SV=1 - [EIF3H_RAT]	103.66	13.64	1	3	3	3	352	39.88	6.66846
	A2	Sequence	# PSMs	# Proteins	# Protein Groups	Protein Group Accessions	Modifications	ΔCn	q-Value	PEP	IonScore	Exp Value	Charge	MH+ [Da]	ΔM [ppm]	RT [min]	# Missed Cleavages
	High	HYQEEGQGTEVVQGVLLGLVVEDR	1	1	1	Q6P9U8		0	0	0.000315	103.66	2.48629e-09	2	2655.27	347.85	68.3245	0
	High	NSHLINVLMWELEK	1	1	1	Q6P9U8		0	0	0.1086	28.35	0.110102	3	1726.77	505.586	64.0858	0
	Medium	VDEMSQDIIK	1	1	1	Q6P9U8		0	0.03	0.4433	15.6	2.6358	2	1177.52	-49.4537	30.8241	0
Q5XFX0	Transgelin-2 OS=Rattus norvegicus GN=Tagln2 PE=1 SV=1 - [TAGL2_RAT]	103.4	9.05	1	1	1	1	199	22.3791	8.25049
	A2	Sequence	# PSMs	# Proteins	# Protein Groups	Protein Group Accessions	Modifications	ΔCn	q-Value	PEP	IonScore	Exp Value	Charge	MH+ [Da]	ΔM [ppm]	RT [min]	# Missed Cleavages
	High	YGINTTDIFQTVDLWEGK	1	1	1	Q5XFX0		0	0	0.0008807	103.4	3.29332e-09	2	2100.9	415.921	78.7172	0
P29410	Adenylate kinase 2, mitochondrial OS=Rattus norvegicus GN=Ak2 PE=2 SV=2 - [KAD2_RAT]	103.18	5.44	1	1	1	1	239	26.3625	6.78564
	A2	Sequence	# PSMs	# Proteins	# Protein Groups	Protein Group Accessions	Modifications	ΔCn	q-Value	PEP	IonScore	Exp Value	Charge	MH+ [Da]	ΔM [ppm]	RT [min]	# Missed Cleavages
	High	LVSDEMVVELIEK	1	1	1	P29410		0	0	0.001717	103.18	3.97895e-09	2	1504.36	370.569	64.9515	0
Q4FZY0	EF-hand domain-containing protein D2 OS=Rattus norvegicus GN=Efhd2 PE=1 SV=1 - [EFHD2_RAT]	103.027	17.57	1	3	3	3	239	26.7425	5.07178
	A2	Sequence	# PSMs	# Proteins	# Protein Groups	Protein Group Accessions	Modifications	ΔCn	q-Value	PEP	IonScore	Exp Value	Charge	MH+ [Da]	ΔM [ppm]	RT [min]	# Missed Cleavages
	High	SMIQEVDEDFDSK	1	1	1	Q4FZY0		0	0	0.01552	65.5	2.38717e-05	2	1542.87	135.488	47.0063	0
	High	LSEIDVSTEGVK	1	1	1	Q4FZY0		0	0	0.05051	46.55	0.00198404	2	1277.52	673.988	31.5309	0
	High	AAAGELQEDSGLHVLAR	1	1	1	Q4FZY0		0	0	0.03246	46.29	0.00184916	3	1738.77	1081.41	34.709	0
P28480	T-complex protein 1 subunit alpha OS=Rattus norvegicus GN=Tcp1 PE=1 SV=1 - [TCPA_RAT]	103.01	10.79	1	3	3	4	556	60.3217	6.21436
	A2	Sequence	# PSMs	# Proteins	# Protein Groups	Protein Group Accessions	Modifications	ΔCn	q-Value	PEP	IonScore	Exp Value	Charge	MH+ [Da]	ΔM [ppm]	RT [min]	# Missed Cleavages
	High	SVVPGGGAVEAALSIYLENYATSMGSR	1	1	1	P28480		0	0	0.005788	62.6	3.10216e-05	2	2700.43	407.444	86.3308	0
	High	EVGDGTTSVVIIAAELLK	2	1	1	P28480		0	0	0.03901	45.67	0.00219119	2	1816.05	573.995	83.3284	0
	High	YINENLIINTDELGR	1	1	1	P28480		0	0	0.05829	32.74	0.0420632	2	1777.88	546.724	53.8213	0
Q62780	Probable ATP-dependent RNA helicase DDX46 OS=Rattus norvegicus GN=Ddx46 PE=1 SV=1 - [DDX46_RAT]	102.79	1.94	1	1	1	1	1032	117.313	9.26123
	A2	Sequence	# PSMs	# Proteins	# Protein Groups	Protein Group Accessions	Modifications	ΔCn	q-Value	PEP	IonScore	Exp Value	Charge	MH+ [Da]	ΔM [ppm]	RT [min]	# Missed Cleavages
	High	NLGIESQVDVMQQATNAILR	1	1	1	Q62780		0	0	0.001835	102.79	3.47697e-09	2	2201.24	500.6	71.3163	0
Q5XHZ0	Heat shock protein 75 kDa, mitochondrial OS=Rattus norvegicus GN=Trap1 PE=1 SV=1 - [TRAP1_RAT]	101.923	3.97	1	1	2	3	706	80.4108	7.03467
	A2	Sequence	# PSMs	# Proteins	# Protein Groups	Protein Group Accessions	Modifications	ΔCn	q-Value	PEP	IonScore	Exp Value	Charge	MH+ [Da]	ΔM [ppm]	RT [min]	# Missed Cleavages
	High	GVVDSEDIPLNLSR	2	3	3	P82995;P34058;Q5XHZ0		0	0	0.03202	63.56	3.54867e-05	2	1513.7	-54.1996	47.7552	0
	High	LISVETDIVVDHYK	1	1	1	Q5XHZ0		0	0	0.05469	36.91	0.0175797	2	1632.71	1127.85	43.5513	0
P61980	Heterogeneous nuclear ribonucleoprotein K OS=Rattus norvegicus GN=Hnrnpk PE=1 SV=1 - [HNRPK_RAT]	99.5333	15.55	1	5	5	5	463	50.9444	5.5415
	A2	Sequence	# PSMs	# Proteins	# Protein Groups	Protein Group Accessions	Modifications	ΔCn	q-Value	PEP	IonScore	Exp Value	Charge	MH+ [Da]	ΔM [ppm]	RT [min]	# Missed Cleavages
	High	ILSISADIETIGEILK	1	1	1	P61980		0	0	0.003767	68.76	1.09829e-05	2	1715.88	523.102	82.3702	0
	High	TDYNASVSVPDSSGPER	1	1	1	P61980		0	0	0.01341	55.2	0.000245069	2	1780.88	48.5239	29.2898	0
	High	GSYGDLGGPIITTQVTIPK	1	1	1	P61980		0	0	0.2088	20.24	0.689334	2	1918.26	640.767	56.0507	0
	High	IDEPLEGSEDR	1	1	1	P61980		0	0.001	0.2285	24.15	0.349786	2	1260.36	620.097	22.6855	0
	Medium	GGDLMAYDR	1	1	1	P61980		0	0.012	0.3952	17.62	1.35358	2	997.509	68.3174	25.074	0
Q5XIG8	Serine-threonine kinase receptor-associated protein OS=Rattus norvegicus GN=Strap PE=1 SV=1 - [STRAP_RAT]	98.22	10.29	1	2	2	2	350	38.432	5.12256
	A2	Sequence	# PSMs	# Proteins	# Protein Groups	Protein Group Accessions	Modifications	ΔCn	q-Value	PEP	IonScore	Exp Value	Charge	MH+ [Da]	ΔM [ppm]	RT [min]	# Missed Cleavages
	High	FSPDGELYASGSEDGTLR	1	1	1	Q5XIG8		0	0	0.005312	80.39	7.01125e-07	2	1902.06	632.022	42.2491	0
	High	TVDFTQDSNYLLTGGQDK	1	1	1	Q5XIG8		0	0	0.09421	35.33	0.0209999	2	2002.9	477.763	53.1861	0
Q63569	26S protease regulatory subunit 6A OS=Rattus norvegicus GN=Psmc3 PE=2 SV=1 - [PRS6A_RAT]	97.6567	12.53	1	3	3	3	439	49.1294	5.23682
	A2	Sequence	# PSMs	# Proteins	# Protein Groups	Protein Group Accessions	Modifications	ΔCn	q-Value	PEP	IonScore	Exp Value	Charge	MH+ [Da]	ΔM [ppm]	RT [min]	# Missed Cleavages
	High	GATELTHEDYMEGILEVQAK	1	1	1	Q63569		0	0	0.02391	54.89	0.000205469	2	2234.08	5.17868	51.6463	0
	High	QIQELVEAIVLPMNHK	1	1	1	Q63569		0	0	0.04105	42.93	0.00396769	3	1862.03	4.93993	64.1375	0
	High	TMLELLNQLDGFQPNTQVK	1	1	1	Q63569		0	0	0.0683	39.17	0.00859525	2	2188.24	-405.256	74.6449	0
Q62667	Major vault protein OS=Rattus norvegicus GN=Mvp PE=1 SV=4 - [MVP_RAT]	96.85	5.92	1	3	3	3	861	95.7391	5.57959
	A2	Sequence	# PSMs	# Proteins	# Protein Groups	Protein Group Accessions	Modifications	ΔCn	q-Value	PEP	IonScore	Exp Value	Charge	MH+ [Da]	ΔM [ppm]	RT [min]	# Missed Cleavages
	High	AQALAIETEAELER	1	1	1	Q62667		0	0	0.006716	71.82	5.79397e-06	2	1544.87	696.336	42.2716	0
	High	SVQLAIEITTNSQEAAAK	1	1	1	Q62667		0	0	0.01761	51.03	0.000619255	2	1873.89	-51.5912	46.1546	0
	High	VMAGDEWLFEGPGTYIPQK	1	1	1	Q62667		0	0.004	0.2869	11.27	5.45281	2	2139.07	488.358	66.0576	0
Q4G009	Malignant T-cell-amplified sequence 1 OS=Rattus norvegicus GN=Mcts1 PE=2 SV=1 - [MCTS1_RAT]	95.01	20.33	1	2	2	2	182	20.5368	8.82178
	A2	Sequence	# PSMs	# Proteins	# Protein Groups	Protein Group Accessions	Modifications	ΔCn	q-Value	PEP	IonScore	Exp Value	Charge	MH+ [Da]	ΔM [ppm]	RT [min]	# Missed Cleavages
	High	LYPAAVDTIVAIMAEGK	1	1	1	Q4G009		0	0	0.004398	58.06	0.000129272	2	1761.22	-413.618	79.6993	0
	High	NQLLEQFPGIEPWLNQIMPK	1	1	1	Q4G009		0	0	0.01139	56.95	0.00012635	2	2395.75	210.243	86.0013	0
P62243	40S ribosomal protein S8 OS=Rattus norvegicus GN=Rps8 PE=1 SV=2 - [RS8_RAT]	94.8567	18.75	1	3	3	3	208	24.1902	10.3159
	A2	Sequence	# PSMs	# Proteins	# Protein Groups	Protein Group Accessions	Modifications	ΔCn	q-Value	PEP	IonScore	Exp Value	Charge	MH+ [Da]	ΔM [ppm]	RT [min]	# Missed Cleavages
	High	IIDVVYNASNNELVR	1	1	1	P62243		0	0	0.003113	74.8	2.64408e-06	2	1719.05	81.9983	47.2267	0
	High	ISSLLEEQFQQGK	1	1	1	P62243		0	0	0.05654	33.87	0.0356262	2	1507.7	612.495	42.1882	0
	High	LTPEEEEILNK	1	1	1	P62243		0	0	0.08216	33.52	0.0389497	2	1314.69	10.7055	34.0779	0
P11598	Protein disulfide-isomerase A3 OS=Rattus norvegicus GN=Pdia3 PE=1 SV=2 - [PDIA3_RAT]	94.44	10.3	1	4	4	4	505	56.5877	6.21436
	A2	Sequence	# PSMs	# Proteins	# Protein Groups	Protein Group Accessions	Modifications	ΔCn	q-Value	PEP	IonScore	Exp Value	Charge	MH+ [Da]	ΔM [ppm]	RT [min]	# Missed Cleavages
	High	DGEEAGAYDGPR	1	1	1	P11598		0	0	0.06833	48.58	0.00116349	2	1237.52	815.509	18.064	0
	High	MDATANDVPSPYEVK	1	1	1	P11598		0	0	0.01508	43.64	0.00361365	2	1637.88	686.699	35.1069	0
	High	DLFSDGHSEFLK	1	1	1	P11598		0	0	0.08409	42.67	0.00461263	2	1395.7	744.108	45.5706	0
	High	DLLTAYYDVDYEK	1	1	1	P11598		0	0	0.07746	26.3	0.191523	2	1607.71	-24.1148	60.1592	0
O35142	Coatomer subunit beta' OS=Rattus norvegicus GN=Copb2 PE=1 SV=3 - [COPB2_RAT]	93.28	3.43	1	2	2	2	905	102.486	5.2749
	A2	Sequence	# PSMs	# Proteins	# Protein Groups	Protein Group Accessions	Modifications	ΔCn	q-Value	PEP	IonScore	Exp Value	Charge	MH+ [Da]	ΔM [ppm]	RT [min]	# Missed Cleavages
	High	GSNNVALGYDEGSIIVK	1	1	1	O35142		0	0	0.02905	63.82	3.46902e-05	2	1735.88	-2.14992	44.4962	0
	High	IAYQLAVEAESEQK	1	1	1	O35142		0	0	0.01654	53.96	0.00032766	2	1579.87	679.12	37.7217	0
P26772	10 kDa heat shock protein, mitochondrial OS=Rattus norvegicus GN=Hspe1 PE=1 SV=3 - [CH10_RAT]	93.14	13.73	1	1	1	1	102	10.8949	8.92432
	A2	Sequence	# PSMs	# Proteins	# Protein Groups	Protein Group Accessions	Modifications	ΔCn	q-Value	PEP	IonScore	Exp Value	Charge	MH+ [Da]	ΔM [ppm]	RT [min]	# Missed Cleavages
	High	VLQATVVAVGSGGK	1	1	1	P26772		0	0	0.001634	93.14	4.10797e-08	2	1285.69	-43.7141	28.706	0
P21531	60S ribosomal protein L3 OS=Rattus norvegicus GN=Rpl3 PE=1 SV=3 - [RL3_RAT]	92.89	12.66	1	2	2	2	403	46.1068	10.2134
	A2	Sequence	# PSMs	# Proteins	# Protein Groups	Protein Group Accessions	Modifications	ΔCn	q-Value	PEP	IonScore	Exp Value	Charge	MH+ [Da]	ΔM [ppm]	RT [min]	# Missed Cleavages
	High	LEQQVPVNQVFGQDEMIDVIGVTK	1	1	1	P21531		0	0	0.01156	93.26	2.77573e-08	2	2687.27	331.84	69.3002	0
	High	EVVEAVTIVETPPMVVVGIVGYVETPR	1	1	1	P21531		0	0.004	0.3008	16.63	1.22106	2	2884.11	538.486	110.162	0
P63086	Mitogen-activated protein kinase 1 OS=Rattus norvegicus GN=Mapk1 PE=1 SV=3 - [MK01_RAT]	91.52	4.19	2	1	1	1	358	41.2492	6.97607
	A2	Sequence	# PSMs	# Proteins	# Protein Groups	Protein Group Accessions	Modifications	ΔCn	q-Value	PEP	IonScore	Exp Value	Charge	MH+ [Da]	ΔM [ppm]	RT [min]	# Missed Cleavages
	High	DVYIVQDLMETDLYK	1	2	1	P63086		0	0	0.003487	91.52	5.28872e-08	2	1844.72	-95.9545	74.8572	0
Q6AYL5	Splicing factor 3B subunit 4 OS=Rattus norvegicus GN=Sf3b4 PE=2 SV=1 - [SF3B4_RAT]	91.2155	8.02	1	2	2	2	424	44.3271	8.55811
	A2	Sequence	# PSMs	# Proteins	# Protein Groups	Protein Group Accessions	Modifications	ΔCn	q-Value	PEP	IonScore	Exp Value	Charge	MH+ [Da]	ΔM [ppm]	RT [min]	# Missed Cleavages
	High	NQDATVYVGGLDEK	1	1	1	Q6AYL5		0	0	0.02654	61.13	6.41006e-05	2	1510.54	1200.98	32.8656	0
	High	NLDVGANIFIGNLDPEIDEK	1	1	1	Q6AYL5		0	0	0.006321	56.19	0.000172633	2	2186.91	370.069	70.873	0
B2GV06	Succinyl-CoA:3-ketoacid-coenzyme A transferase 1, mitochondrial OS=Rattus norvegicus GN=Oxct1 PE=1 SV=1 - [SCOT1_RAT]	89.85	3.85	1	1	1	1	520	56.1681	8.47021
	A2	Sequence	# PSMs	# Proteins	# Protein Groups	Protein Group Accessions	Modifications	ΔCn	q-Value	PEP	IonScore	Exp Value	Charge	MH+ [Da]	ΔM [ppm]	RT [min]	# Missed Cleavages
	High	QFLSGELEVELTPQGTLAER	1	1	1	B2GV06		0	0	0.002593	89.85	6.82676e-08	2	2217.24	46.0485	63.8824	0
P13471	40S ribosomal protein S14 OS=Rattus norvegicus GN=Rps14 PE=2 SV=3 - [RS14_RAT]	89.78	20.53	1	2	2	2	151	16.2485	10.0522
	A2	Sequence	# PSMs	# Proteins	# Protein Groups	Protein Group Accessions	Modifications	ΔCn	q-Value	PEP	IonScore	Exp Value	Charge	MH+ [Da]	ΔM [ppm]	RT [min]	# Missed Cleavages
	High	DESSPYAAMLAAQDVAQR	1	1	1	P13471		0	0	0.01364	65.29	2.15048e-05	2	1923.47	301.728	56.2354	0
	High	IEDVTPIPSDSTR	1	1	1	P13471		0	0	0.02442	48.99	0.00108643	2	1429.7	-12.4857	30.2974	0
Q5XIE0	Acidic leucine-rich nuclear phosphoprotein 32 family member E OS=Rattus norvegicus GN=Anp32e PE=2 SV=1 - [AN32E_RAT]	88.88	13.57	1	2	2	2	258	29.4003	3.89111
	A2	Sequence	# PSMs	# Proteins	# Protein Groups	Protein Group Accessions	Modifications	ΔCn	q-Value	PEP	IonScore	Exp Value	Charge	MH+ [Da]	ΔM [ppm]	RT [min]	# Missed Cleavages
	High	ELEFLSMANVELSSLAR	1	1	1	Q5XIE0		0	0	0.01594	55.61	0.000202657	2	1909.06	44.4685	80.4146	0
	High	LELSDNIISGGLEVLAEK	1	1	1	Q5XIE0		0	0	0.01194	53.77	0.0003314	2	1901.06	542.144	74.5664	0
Q6P7R8	Estradiol 17-beta-dehydrogenase 12 OS=Rattus norvegicus GN=Hsd17b12 PE=2 SV=1 - [DHB12_RAT]	88.84	4.49	1	1	1	1	312	34.8187	9.67139
	A2	Sequence	# PSMs	# Proteins	# Protein Groups	Protein Group Accessions	Modifications	ΔCn	q-Value	PEP	IonScore	Exp Value	Charge	MH+ [Da]	ΔM [ppm]	RT [min]	# Missed Cleavages
	High	TIAVDFSLDDIYDK	1	1	1	Q6P7R8		0	0	0.00413	88.84	1.08477e-07	2	1613.88	-566.337	64.2057	0
P38656	Lupus La protein homolog OS=Rattus norvegicus GN=Ssb PE=2 SV=1 - [LA_RAT]	87.96	2.65	1	1	1	3	415	47.7479	9.72998
	A2	Sequence	# PSMs	# Proteins	# Protein Groups	Protein Group Accessions	Modifications	ΔCn	q-Value	PEP	IonScore	Exp Value	Charge	MH+ [Da]	ΔM [ppm]	RT [min]	# Missed Cleavages
	High	ITDDQQESLNK	3	1	1	P38656		0	0	0.008279	77.82	1.5132e-06	2	1290.52	-71.5652	13.314	0
P04961	Proliferating cell nuclear antigen OS=Rattus norvegicus GN=Pcna PE=1 SV=1 - [PCNA_RAT]	87.41	8.81	1	1	1	1	261	28.7303	4.69092
	A2	Sequence	# PSMs	# Proteins	# Protein Groups	Protein Group Accessions	Modifications	ΔCn	q-Value	PEP	IonScore	Exp Value	Charge	MH+ [Da]	ΔM [ppm]	RT [min]	# Missed Cleavages
	High	ATPLSPTVTLSMSADVPLVVEYK	1	1	1	P04961		0	0	0.001735	87.41	1.15104e-07	2	2418.09	-81.6897	71.4118	0
P09527	Ras-related protein Rab-7a OS=Rattus norvegicus GN=Rab7a PE=1 SV=2 - [RAB7A_RAT]	86.97	14.49	1	2	2	2	207	23.4889	6.69775
	A2	Sequence	# PSMs	# Proteins	# Protein Groups	Protein Group Accessions	Modifications	ΔCn	q-Value	PEP	IonScore	Exp Value	Charge	MH+ [Da]	ΔM [ppm]	RT [min]	# Missed Cleavages
	High	QETEVELYNEFPEPIK	1	1	1	P09527		0	0	0.004064	86.75	1.43506e-07	2	1964.73	-112.287	56.1625	0
	High	LVTMQIWDTAGQER	1	1	1	P09527		0	0	0.1652	18.22	1.26555	2	1648.04	138.551	51.5156	0
P00762	Anionic trypsin-1 OS=Rattus norvegicus GN=Prss1 PE=1 SV=1 - [TRY1_RAT]	86.81	8.13	1	1	1	2	246	25.9427	4.89404
	A2	Sequence	# PSMs	# Proteins	# Protein Groups	Protein Group Accessions	Modifications	ΔCn	q-Value	PEP	IonScore	Exp Value	Charge	MH+ [Da]	ΔM [ppm]	RT [min]	# Missed Cleavages
	High	LGEHNINVLEGDEQFINAAK	2	1	1	P00762		0	0	0.02089	66.72	1.48118e-05	2	2211.91	363.576	48.4554	0
P68101	Eukaryotic translation initiation factor 2 subunit 1 OS=Rattus norvegicus GN=Eif2s1 PE=1 SV=2 - [IF2A_RAT]	86.0667	18.41	1	3	3	4	315	36.0854	5.08447
	A2	Sequence	# PSMs	# Proteins	# Protein Groups	Protein Group Accessions	Modifications	ΔCn	q-Value	PEP	IonScore	Exp Value	Charge	MH+ [Da]	ΔM [ppm]	RT [min]	# Missed Cleavages
	High	FPEVEDVVMVNVR	1	1	1	P68101		0	0	0.007467	68.76	1.13488e-05	2	1532.87	61.0469	58.5911	0
	High	ENAEVDGDDDAEEMEAK	2	1	1	P68101		0	0	0.04923	37.88	0.0124886	2	1866.3	-222.899	24.4742	0
	Medium	SIAEmGAYVSLLEYNNIEGmILLSELSR	1	1	1	P68101	M5(Oxidation); M20(Oxidation)	0	0.013	0.4	12.84	2.48818	2	3145.79	-561.547	89.0287	0
Q9EQR2	Alkyldihydroxyacetonephosphate synthase, peroxisomal OS=Rattus norvegicus GN=Agps PE=2 SV=1 - [ADAS_RAT]	85.63	2.8	1	1	1	1	644	71.5422	7.35693
	A2	Sequence	# PSMs	# Proteins	# Protein Groups	Protein Group Accessions	Modifications	ΔCn	q-Value	PEP	IonScore	Exp Value	Charge	MH+ [Da]	ΔM [ppm]	RT [min]	# Missed Cleavages
	High	GFDPNQISVATLLFEGDR	1	1	1	Q9EQR2		0	0	0.003709	85.63	1.99264e-07	2	1979.06	38.0788	76.8248	0
P60901	Proteasome subunit alpha type-6 OS=Rattus norvegicus GN=Psma6 PE=1 SV=1 - [PSA6_RAT]	84.1667	7.32	1	2	2	3	246	27.3818	6.75635
	A2	Sequence	# PSMs	# Proteins	# Protein Groups	Protein Group Accessions	Modifications	ΔCn	q-Value	PEP	IonScore	Exp Value	Charge	MH+ [Da]	ΔM [ppm]	RT [min]	# Missed Cleavages
	High	ILTEAEIDAHLVALAER	2	1	1	P60901		0	0	0.02178	51.24	0.000562966	3	1864.03	6.5863	60.1653	0
	High	ILTEAEIDAHLVALAERD	1	1	1	P60901		0	0	0.02335	30.88	0.0602638	2	1979.9	429.931	61.6867	1
P04797	Glyceraldehyde-3-phosphate dehydrogenase OS=Rattus norvegicus GN=Gapdh PE=1 SV=3 - [G3P_RAT]	82.96	6.31	1	1	1	1	333	35.8052	8.03076
	A2	Sequence	# PSMs	# Proteins	# Protein Groups	Protein Group Accessions	Modifications	ΔCn	q-Value	PEP	IonScore	Exp Value	Charge	MH+ [Da]	ΔM [ppm]	RT [min]	# Missed Cleavages
	High	VIISAPSADAPMFVMGVNHEK	1	1	1	P04797		0	0	0.004932	82.96	3.41685e-07	2	2213.08	-15.5361	53.049	0
Q66HA8	Heat shock protein 105 kDa OS=Rattus norvegicus GN=Hsph1 PE=1 SV=1 - [HS105_RAT]	82.79	4.2	1	2	2	2	858	96.3574	5.5542
	A2	Sequence	# PSMs	# Proteins	# Protein Groups	Protein Group Accessions	Modifications	ΔCn	q-Value	PEP	IonScore	Exp Value	Charge	MH+ [Da]	ΔM [ppm]	RT [min]	# Missed Cleavages
	High	LLTETEDWLYEEGEDQAK	1	1	1	Q66HA8		0	0	0.005608	71.01	5.54751e-06	2	2170.91	883.971	58.5483	0
	High	SVNEVMEWMNNVMNAQAK	1	1	1	Q66HA8		0	0	0.02793	34.28	0.0261835	2	2096.24	617.64	76.8481	0
Q6EV70	GDP-fucose protein O-fucosyltransferase 1 OS=Rattus norvegicus GN=Pofut1 PE=2 SV=1 - [OFUT1_RAT]	82.07	5.06	1	1	1	1	395	44.9539	8.52881
	A2	Sequence	# PSMs	# Proteins	# Protein Groups	Protein Group Accessions	Modifications	ΔCn	q-Value	PEP	IonScore	Exp Value	Charge	MH+ [Da]	ΔM [ppm]	RT [min]	# Missed Cleavages
	High	SVYIATDSESYVSEIQQLFK	1	1	1	Q6EV70		0	0	0.002034	82.07	3.96425e-07	2	2308.25	479.914	79.6034	0
P10536	Ras-related protein Rab-1B OS=Rattus norvegicus GN=Rab1b PE=1 SV=1 - [RAB1B_RAT]	82.04	19.9	1	1	2	2	201	22.1492	5.73193
	A2	Sequence	# PSMs	# Proteins	# Protein Groups	Protein Group Accessions	Modifications	ΔCn	q-Value	PEP	IonScore	Exp Value	Charge	MH+ [Da]	ΔM [ppm]	RT [min]	# Missed Cleavages
	High	GAHGIIVVYDVTDQESYANVK	1	1	1	P10536		0	0	0.00686	67.95	1.04852e-05	3	2278.3	73.4411	47.0564	0
	High	FADDTYTESYISTIGVDFK	1	2	2	Q6NYB7;P10536		0	0	0.02468	33.59	0.0303203	2	2173.91	875.972	67.0463	0
P61589	Transforming protein RhoA OS=Rattus norvegicus GN=Rhoa PE=1 SV=1 - [RHOA_RAT]	81.7	8.81	2	1	1	1	193	21.7681	6.1001
	A2	Sequence	# PSMs	# Proteins	# Protein Groups	Protein Group Accessions	Modifications	ΔCn	q-Value	PEP	IonScore	Exp Value	Charge	MH+ [Da]	ΔM [ppm]	RT [min]	# Missed Cleavages
	High	QVELALWDTAGQEDYDR	1	2	1	P61589		0	0	0.001113	81.7	4.74272e-07	2	2009.9	483.901	57.1143	0
P54001	Prolyl 4-hydroxylase subunit alpha-1 OS=Rattus norvegicus GN=P4ha1 PE=2 SV=2 - [P4HA1_RAT]	80.92	8.99	1	2	2	2	534	60.8596	5.89697
	A2	Sequence	# PSMs	# Proteins	# Protein Groups	Protein Group Accessions	Modifications	ΔCn	q-Value	PEP	IonScore	Exp Value	Charge	MH+ [Da]	ΔM [ppm]	RT [min]	# Missed Cleavages
	High	IQDLTGLDVSTAEELQVANYGVGGQYEPHFDFAR	1	1	1	P54001		0	0	0.003747	69.73	4.11291e-06	3	3741.63	492.922	72.8105	0
	High	FHDIISDAEIEIVK	1	1	1	P54001		0	0	0.09596	34.69	0.0277983	2	1627.71	-702.331	52.9802	0
Q66H50	Fatty acyl-CoA reductase 1 OS=Rattus norvegicus GN=Far1 PE=2 SV=1 - [FACR1_RAT]	80.49	3.69	1	1	1	1	515	59.2297	9.21729
	A2	Sequence	# PSMs	# Proteins	# Protein Groups	Protein Group Accessions	Modifications	ΔCn	q-Value	PEP	IonScore	Exp Value	Charge	MH+ [Da]	ΔM [ppm]	RT [min]	# Missed Cleavages
	High	LIDSLEWMDDGLVNDITPK	1	1	1	Q66H50		0	0	0.009529	80.49	6.11914e-07	2	2174.07	1.96231	76.341	0
Q63570	26S protease regulatory subunit 6B OS=Rattus norvegicus GN=Psmc4 PE=1 SV=1 - [PRS6B_RAT]	80.46	3.83	1	1	1	1	418	47.3786	5.21143
	A2	Sequence	# PSMs	# Proteins	# Protein Groups	Protein Group Accessions	Modifications	ΔCn	q-Value	PEP	IonScore	Exp Value	Charge	MH+ [Da]	ΔM [ppm]	RT [min]	# Missed Cleavages
	High	LQQELEFLEVQEEYIK	1	1	1	Q63570		0	0	0.00379	80.46	6.40892e-07	2	2038.07	13.5223	66.352	0
Q6GQP4	Ras-related protein Rab-31 OS=Rattus norvegicus GN=Rab31 PE=2 SV=2 - [RAB31_RAT]	79.58	8.25	1	1	1	1	194	21.3548	7.12256
	A2	Sequence	# PSMs	# Proteins	# Protein Groups	Protein Group Accessions	Modifications	ΔCn	q-Value	PEP	IonScore	Exp Value	Charge	MH+ [Da]	ΔM [ppm]	RT [min]	# Missed Cleavages
	High	EYAESIGALVVETSAK	1	1	1	Q6GQP4		0	0	0.0109	79.58	9.0161e-07	2	1666.71	-84.8741	52.2249	0
P25113	Phosphoglycerate mutase 1 OS=Rattus norvegicus GN=Pgam1 PE=1 SV=4 - [PGAM1_RAT]	79.37	20.47	1	3	3	5	254	28.8139	7.18115
	A2	Sequence	# PSMs	# Proteins	# Protein Groups	Protein Group Accessions	Modifications	ΔCn	q-Value	PEP	IonScore	Exp Value	Charge	MH+ [Da]	ΔM [ppm]	RT [min]	# Missed Cleavages
	High	HLEGLSEEAIMELNLPTGIPIVYELDK	2	1	1	P25113		0	0	0.01708	46.33	0.00117569	3	3024.59	339.958	81.0077	0
	High	ALPFWNEEIVPQIK	1	1	1	P25113		0	0	0.04141	39.04	0.0099167	2	1683.68	-134.19	68.2413	0
	High	HGESAWNLENR	2	1	1	P25113		0	0	0.1841	33.49	0.0375408	2	1313.69	829.631	21.8062	0
O88989	Malate dehydrogenase, cytoplasmic OS=Rattus norvegicus GN=Mdh1 PE=1 SV=3 - [MDHC_RAT]	79.36	3.89	1	1	1	1	334	36.46	6.58057
	A2	Sequence	# PSMs	# Proteins	# Protein Groups	Protein Group Accessions	Modifications	ΔCn	q-Value	PEP	IonScore	Exp Value	Charge	MH+ [Da]	ΔM [ppm]	RT [min]	# Missed Cleavages
	High	DLDVAVLVGSMPR	1	1	1	O88989		0	0	0.01253	79.36	9.98287e-07	2	1372.15	303.986	67.5066	0
O88761	26S proteasome non-ATPase regulatory subunit 1 OS=Rattus norvegicus GN=Psmd1 PE=2 SV=1 - [PSMD1_RAT]	78.67	2.1	1	1	1	1	953	105.681	5.38916
	A2	Sequence	# PSMs	# Proteins	# Protein Groups	Protein Group Accessions	Modifications	ΔCn	q-Value	PEP	IonScore	Exp Value	Charge	MH+ [Da]	ΔM [ppm]	RT [min]	# Missed Cleavages
	High	MITSAAGIISLLDEEEPQLK	1	1	1	O88761		0	0	0.003528	78.67	9.60328e-07	2	2158.24	49.796	78.167	0
Q5U2Q7	Eukaryotic peptide chain release factor subunit 1 OS=Rattus norvegicus GN=Etf1 PE=2 SV=3 - [ERF1_RAT]	77.9733	11.44	1	3	3	3	437	49.0002	5.70654
	A2	Sequence	# PSMs	# Proteins	# Protein Groups	Protein Group Accessions	Modifications	ΔCn	q-Value	PEP	IonScore	Exp Value	Charge	MH+ [Da]	ΔM [ppm]	RT [min]	# Missed Cleavages
	High	LVDISYGGENGFNQAIELSTEVLSNVK	1	1	1	Q5U2Q7		0	0	0.02969	61.29	4.03831e-05	2	2897.61	398.506	86.3013	0
	High	TELSQSDMFDQR	1	1	1	Q5U2Q7		0	0	0.05728	33.78	0.0351577	2	1457.53	615.167	34.2005	0
	High	FGATLEIVTDK	1	1	1	Q5U2Q7		0	0	0.0753	33.57	0.0381742	2	1193.69	37.7011	42.2427	0
Q3T1K5	F-actin-capping protein subunit alpha-2 OS=Rattus norvegicus GN=Capza2 PE=1 SV=1 - [CAZA2_RAT]	77.8	11.89	1	2	2	2	286	32.9466	5.84619
	A2	Sequence	# PSMs	# Proteins	# Protein Groups	Protein Group Accessions	Modifications	ΔCn	q-Value	PEP	IonScore	Exp Value	Charge	MH+ [Da]	ΔM [ppm]	RT [min]	# Missed Cleavages
	High	DIQDSLTVSNEVQTAK	1	1	1	Q3T1K5		0	0	0.03033	62.86	4.23402e-05	2	1748.55	388.255	39.5568	0
	High	FIIHAPPGEFNEVFNDVR	1	1	1	Q3T1K5		0	0	0.08023	38.44	0.0104693	3	2102.04	472.17	59.2749	0
Q5FVI6	V-type proton ATPase subunit C 1 OS=Rattus norvegicus GN=Atp6v1c1 PE=2 SV=1 - [VATC1_RAT]	77.24	6.81	1	2	2	2	382	43.8729	7.45947
	A2	Sequence	# PSMs	# Proteins	# Protein Groups	Protein Group Accessions	Modifications	ΔCn	q-Value	PEP	IonScore	Exp Value	Charge	MH+ [Da]	ΔM [ppm]	RT [min]	# Missed Cleavages
	High	VGTLDVLVGLSDELAK	1	1	1	Q5FVI6		0	0	0.006088	72.45	4.92627e-06	2	1629.04	81.4215	76.4394	0
	High	LDAFVEGVVK	1	1	1	Q5FVI6		0	0	0.2247	31.79	0.0667845	2	1076.51	-79.3729	41.0521	0
P61983	14-3-3 protein gamma OS=Rattus norvegicus GN=Ywhag PE=1 SV=2 - [1433G_RAT]	77.18	21.05	1	3	4	7	247	28.2849	4.89404
	A2	Sequence	# PSMs	# Proteins	# Protein Groups	Protein Group Accessions	Modifications	ΔCn	q-Value	PEP	IonScore	Exp Value	Charge	MH+ [Da]	ΔM [ppm]	RT [min]	# Missed Cleavages
	High	NVTELNEPLSNEER	2	1	1	P61983		0	0	0.02407	58.49	0.000117936	2	1643.51	-168.326	31.1127	0
	High	TAFDDAIAELDTLNEDSYK	2	1	1	P61983		0	0	0.01885	34.03	0.0283873	3	2132.79	854.749	75.446	0
	High	YDDMAAAMK	2	2	2	P35213;P61983		0	0	0.1617	19.07	1.37073	2	1017.34	1888.23	23.0231	0
	High	YLAEVATGEK	1	1	1	P61983		0	0.001	0.2414	21.29	0.629337	2	1082.35	1653.53	22.7045	0
P61206	ADP-ribosylation factor 3 OS=Rattus norvegicus GN=Arf3 PE=1 SV=2 - [ARF3_RAT]	76.95	8.29	3	1	1	1	181	20.5877	7.43018
	A2	Sequence	# PSMs	# Proteins	# Protein Groups	Protein Group Accessions	Modifications	ΔCn	q-Value	PEP	IonScore	Exp Value	Charge	MH+ [Da]	ΔM [ppm]	RT [min]	# Missed Cleavages
	High	QDLPNAMNAAEITDK	1	3	1	P61206		0	0	0.003826	76.95	1.79937e-06	2	1630.47	-186.711	39.917	0
Q63525	Nuclear migration protein nudC OS=Rattus norvegicus GN=Nudc PE=1 SV=1 - [NUDC_RAT]	76	7.83	1	2	2	2	332	38.3883	5.37646
	A2	Sequence	# PSMs	# Proteins	# Protein Groups	Protein Group Accessions	Modifications	ΔCn	q-Value	PEP	IonScore	Exp Value	Charge	MH+ [Da]	ΔM [ppm]	RT [min]	# Missed Cleavages
	High	TDFFIGGEEGMAEK	1	1	1	Q63525		0	0	0.02839	50.11	0.000841416	2	1530.54	-91.6235	46.2503	0
	High	VEESSWLIEDGK	1	1	1	Q63525		0	0	0.03175	49.39	0.00102018	2	1392.7	738.241	40.0436	0
Q4FZT9	26S proteasome non-ATPase regulatory subunit 2 OS=Rattus norvegicus GN=Psmd2 PE=2 SV=1 - [PSMD2_RAT]	75.73	1.65	1	1	1	1	908	100.124	5.19873
	A2	Sequence	# PSMs	# Proteins	# Protein Groups	Protein Group Accessions	Modifications	ΔCn	q-Value	PEP	IonScore	Exp Value	Charge	MH+ [Da]	ΔM [ppm]	RT [min]	# Missed Cleavages
	High	EDVLTLLLPVMGDSK	1	1	1	Q4FZT9		0	0	0.006053	75.73	2.38299e-06	2	1630.43	341.106	81.8298	0
Q04462	Valine--tRNA ligase OS=Rattus norvegicus GN=Vars PE=2 SV=2 - [SYVC_RAT]	74.9	1.27	1	1	1	1	1264	140.28	7.60596
	A2	Sequence	# PSMs	# Proteins	# Protein Groups	Protein Group Accessions	Modifications	ΔCn	q-Value	PEP	IonScore	Exp Value	Charge	MH+ [Da]	ΔM [ppm]	RT [min]	# Missed Cleavages
	High	VQGSDSDEEVVVATTR	1	1	1	Q04462		0	0	0.01052	74.9	2.62434e-06	2	1691.71	-56.127	27.2623	0
Q6NYB7	Ras-related protein Rab-1A OS=Rattus norvegicus GN=Rab1A PE=1 SV=3 - [RAB1A_RAT]	74.1	19.51	1	1	2	2	205	22.6634	6.21436
	A2	Sequence	# PSMs	# Proteins	# Protein Groups	Protein Group Accessions	Modifications	ΔCn	q-Value	PEP	IonScore	Exp Value	Charge	MH+ [Da]	ΔM [ppm]	RT [min]	# Missed Cleavages
	High	GAHGIIVVYDVTDQESFNNVK	1	1	1	Q6NYB7		0	0	0.005816	61.01	5.15918e-05	3	2305.3	68.4838	48.8927	0
	High	FADDTYTESYISTIGVDFK	1	2	2	Q6NYB7;P10536		0	0	0.02468	33.59	0.0303203	2	2173.91	875.972	67.0463	0
Q7TP47	Heterogeneous nuclear ribonucleoprotein Q OS=Rattus norvegicus GN=Syncrip PE=2 SV=1 - [HNRPQ_RAT]	73.07	2.44	1	1	1	1	533	59.6735	8.79248
	A2	Sequence	# PSMs	# Proteins	# Protein Groups	Protein Group Accessions	Modifications	ΔCn	q-Value	PEP	IonScore	Exp Value	Charge	MH+ [Da]	ΔM [ppm]	RT [min]	# Missed Cleavages
	High	DLFEDELVPLFEK	1	1	1	Q7TP47		0	0	0.02517	73.07	3.96512e-06	2	1594.87	670.917	80.2688	0
B4F7E8	Niban-like protein 1 OS=Rattus norvegicus GN=Fam129b PE=2 SV=1 - [NIBL1_RAT]	72.82	3.75	1	2	2	2	747	84.6771	5.94775
	A2	Sequence	# PSMs	# Proteins	# Protein Groups	Protein Group Accessions	Modifications	ΔCn	q-Value	PEP	IonScore	Exp Value	Charge	MH+ [Da]	ΔM [ppm]	RT [min]	# Missed Cleavages
	High	FILVENTYEEVVLQTVMK	1	1	1	B4F7E8		0	0	0.005291	72.82	3.62282e-06	2	2155.24	47.7806	80.5574	0
	High	TDMDQIITSK	1	1	1	B4F7E8		0	0.009	0.3497	13.04	4.32284	2	1152.85	1118.46	31.2335	0
Q4G061	Eukaryotic translation initiation factor 3 subunit B OS=Rattus norvegicus GN=Eif3b PE=1 SV=1 - [EIF3B_RAT]	71.77	3.89	1	2	2	2	797	90.854	5.08447
	A2	Sequence	# PSMs	# Proteins	# Protein Groups	Protein Group Accessions	Modifications	ΔCn	q-Value	PEP	IonScore	Exp Value	Charge	MH+ [Da]	ΔM [ppm]	RT [min]	# Missed Cleavages
	High	MTLDTLSIYETPSMGLLDK	1	1	1	Q4G061		0	0	0.004145	58.85	8.91366e-05	2	2127.9	-71.221	71.4053	0
	High	DQYSVIFESGDR	1	1	1	Q4G061		0	0	0.2231	31.42	0.0654405	2	1415.7	38.5447	45.4075	0
O55012	Phosphatidylinositol-binding clathrin assembly protein OS=Rattus norvegicus GN=Picalm PE=1 SV=1 - [PICA_RAT]	71.34	6.56	1	2	2	2	640	69.2423	8.45557
	A2	Sequence	# PSMs	# Proteins	# Protein Groups	Protein Group Accessions	Modifications	ΔCn	q-Value	PEP	IonScore	Exp Value	Charge	MH+ [Da]	ΔM [ppm]	RT [min]	# Missed Cleavages
	High	GDIPDLSQAPSSLLDALEQHLASLEGK	1	1	1	O55012		0	0	0.003485	64.74	1.7643e-05	3	2805.58	409.774	86.3959	0
	High	LFAAYNEGIINLLEK	1	1	1	O55012		0	0	0.06616	28.6	0.109948	2	1708.55	360.516	70.6204	0
P36972	Adenine phosphoribosyltransferase OS=Rattus norvegicus GN=Aprt PE=1 SV=1 - [APT_RAT]	71.19	14.44	1	2	2	2	180	19.5334	6.56592
	A2	Sequence	# PSMs	# Proteins	# Protein Groups	Protein Group Accessions	Modifications	ΔCn	q-Value	PEP	IonScore	Exp Value	Charge	MH+ [Da]	ΔM [ppm]	RT [min]	# Missed Cleavages
	High	LPGPTVSASYSLEYGK	1	1	1	P36972		0	0	0.004373	71.19	6.20806e-06	2	1669.34	292.626	44.2218	0
	High	IDYIAGLDSR	1	1	1	P36972		0	0	0.1095	22.25	0.53282	2	1122.52	-56.3503	40.3678	0
O35763	Moesin OS=Rattus norvegicus GN=Msn PE=1 SV=3 - [MOES_RAT]	70.94	8.49	1	3	3	3	577	67.6968	6.53662
	A2	Sequence	# PSMs	# Proteins	# Protein Groups	Protein Group Accessions	Modifications	ΔCn	q-Value	PEP	IonScore	Exp Value	Charge	MH+ [Da]	ΔM [ppm]	RT [min]	# Missed Cleavages
	High	GSELWLGVDALGLNIYEQNDR	1	1	1	O35763		0	0	0.00616	52.02	0.000397561	2	2363.94	747.751	78.1561	0
	High	FYPEDVSEELIQDITQR	1	1	1	O35763		0	0	0.06522	41.92	0.00450203	3	2082.04	18.7556	78.4843	0
	High	KPDTIEVQQMK	1	1	1	O35763		0	0.009	0.3839	16.07	2.42105	2	1317.69	762.778	18.4798	0
Q6AXQ0	SUMO-activating enzyme subunit 1 OS=Rattus norvegicus GN=Sae1 PE=2 SV=1 - [SAE1_RAT]	70.88	5.73	1	1	1	1	349	38.4885	5.16064
	A2	Sequence	# PSMs	# Proteins	# Protein Groups	Protein Group Accessions	Modifications	ΔCn	q-Value	PEP	IonScore	Exp Value	Charge	MH+ [Da]	ΔM [ppm]	RT [min]	# Missed Cleavages
	High	EEVSGGGGGISEEEAAQYDR	1	1	1	Q6AXQ0		0	0	0.003689	70.88	5.85898e-06	2	2039.57	-153.621	28.2328	0
P68511	14-3-3 protein eta OS=Rattus norvegicus GN=Ywhah PE=1 SV=2 - [1433F_RAT]	70.84	13.41	1	2	2	2	246	28.194	4.89404
	A2	Sequence	# PSMs	# Proteins	# Protein Groups	Protein Group Accessions	Modifications	ΔCn	q-Value	PEP	IonScore	Exp Value	Charge	MH+ [Da]	ΔM [ppm]	RT [min]	# Missed Cleavages
	High	AVTELNEPLSNEDR	1	1	1	P68511		0	0	0.03778	51.79	0.000572486	2	1587.71	593.304	30.2252	0
	High	DNLTLWTSDQQDEEAGEGN	1	1	1	P68511		0	0	0.07169	36.05	0.0175185	2	2121.9	8.9647	56.6162	0
Q07205	Eukaryotic translation initiation factor 5 OS=Rattus norvegicus GN=Eif5 PE=1 SV=1 - [IF5_RAT]	70.57	3.5	1	1	1	1	429	48.9237	5.51611
	A2	Sequence	# PSMs	# Proteins	# Protein Groups	Protein Group Accessions	Modifications	ΔCn	q-Value	PEP	IonScore	Exp Value	Charge	MH+ [Da]	ΔM [ppm]	RT [min]	# Missed Cleavages
	High	AMGPLVLTEVLFDEK	1	1	1	Q07205		0	0	0.01419	70.57	7.3098e-06	2	1663.05	699.43	79.1563	0
P35213	14-3-3 protein beta/alpha OS=Rattus norvegicus GN=Ywhab PE=1 SV=3 - [1433B_RAT]	70.08	11.38	1	1	2	3	246	28.0368	4.88135
	A2	Sequence	# PSMs	# Proteins	# Protein Groups	Protein Group Accessions	Modifications	ΔCn	q-Value	PEP	IonScore	Exp Value	Charge	MH+ [Da]	ΔM [ppm]	RT [min]	# Missed Cleavages
	High	TAFDEAIAELDTLNEESYK	1	1	1	P35213		0	0	0.002296	70.08	6.9066e-06	2	2160.74	803.497	76.0336	0
	High	YDDMAAAMK	2	2	2	P35213;P61983		0	0	0.1617	19.07	1.37073	2	1017.34	1888.23	23.0231	0
B0BNE2	DNA-directed RNA polymerases I, II, and III subunit RPABC1 OS=Rattus norvegicus GN=Polr2e PE=2 SV=1 - [RPAB1_RAT]	69.49	8.1	1	1	1	1	210	24.5547	5.94775
	A2	Sequence	# PSMs	# Proteins	# Protein Groups	Protein Group Accessions	Modifications	ΔCn	q-Value	PEP	IonScore	Exp Value	Charge	MH+ [Da]	ΔM [ppm]	RT [min]	# Missed Cleavages
	High	GYLVTQDELDQTLEEFK	1	1	1	B0BNE2		0	0	0.01419	69.49	8.30521e-06	2	2028.23	123.66	71.1082	0
O54748	Serine/threonine-protein kinase 3 OS=Rattus norvegicus GN=Stk3 PE=1 SV=1 - [STK3_RAT]	69.44	3.26	1	1	1	1	491	56.0857	5.14795
	A2	Sequence	# PSMs	# Proteins	# Protein Groups	Protein Group Accessions	Modifications	ΔCn	q-Value	PEP	IonScore	Exp Value	Charge	MH+ [Da]	ΔM [ppm]	RT [min]	# Missed Cleavages
	High	TLTEDEIATILKSTLK	1	1	1	O54748		0	0	0.01042	69.44	8.93037e-06	2	1777.38	778.985	77.9835	1
P62755	40S ribosomal protein S6 OS=Rattus norvegicus GN=Rps6 PE=1 SV=1 - [RS6_RAT]	69.19	6.02	1	1	1	1	249	28.663	10.8433
	A2	Sequence	# PSMs	# Proteins	# Protein Groups	Protein Group Accessions	Modifications	ΔCn	q-Value	PEP	IonScore	Exp Value	Charge	MH+ [Da]	ΔM [ppm]	RT [min]	# Missed Cleavages
	High	MATEVAADALGEEWK	1	1	1	P62755		0	0	0.01104	69.19	1.01283e-05	2	1620.88	73.2278	49.6666	0
P15178	Aspartate--tRNA ligase, cytoplasmic OS=Rattus norvegicus GN=Dars PE=2 SV=1 - [SYDC_RAT]	69.17	3.59	1	1	1	1	501	57.0902	6.44287
	A2	Sequence	# PSMs	# Proteins	# Protein Groups	Protein Group Accessions	Modifications	ΔCn	q-Value	PEP	IonScore	Exp Value	Charge	MH+ [Da]	ΔM [ppm]	RT [min]	# Missed Cleavages
	High	EAGVEMDDEEDLSTPNEK	1	1	1	P15178		0	0	0.003107	69.17	8.82526e-06	2	2008.73	446.536	33.0497	0
P52296	Importin subunit beta-1 OS=Rattus norvegicus GN=Kpnb1 PE=1 SV=1 - [IMB1_RAT]	69.1352	3.66	1	2	2	2	875	97.062	4.76709
	A2	Sequence	# PSMs	# Proteins	# Protein Groups	Protein Group Accessions	Modifications	ΔCn	q-Value	PEP	IonScore	Exp Value	Charge	MH+ [Da]	ΔM [ppm]	RT [min]	# Missed Cleavages
	High	SDFDMVDYLNELR	1	1	1	P52296		0	0	0.1178	49.59	0.000923165	2	1616.54	-113.542	72.3833	0
	High	YLEVVLNTLQQASQAQVDK	1	1	1	P52296		0	0	0.01445	46.84	0.00149257	2	2146.07	-495.29	66.8198	0
P27653	C-1-tetrahydrofolate synthase, cytoplasmic OS=Rattus norvegicus GN=Mthfd1 PE=1 SV=3 - [C1TC_RAT]	69.13	2.99	1	2	2	2	935	100.932	7.41553
	A2	Sequence	# PSMs	# Proteins	# Protein Groups	Protein Group Accessions	Modifications	ΔCn	q-Value	PEP	IonScore	Exp Value	Charge	MH+ [Da]	ΔM [ppm]	RT [min]	# Missed Cleavages
	High	AYTEEDLDLVEK	1	1	1	P27653		0	0	0.0622	49.76	0.000876102	2	1425.7	715.243	39.7539	0
	High	EIGLLTEEVELYGETK	1	1	1	P27653		0	0	0.02498	42.87	0.00404354	2	1822.89	-24.6588	63.9084	0
Q925G0	Putative RNA-binding protein 3 OS=Rattus norvegicus GN=Rbm3 PE=1 SV=2 - [RBM3_RAT]	68.93	20.65	1	1	1	1	155	16.8448	7.57666
	A2	Sequence	# PSMs	# Proteins	# Protein Groups	Protein Group Accessions	Modifications	ΔCn	q-Value	PEP	IonScore	Exp Value	Charge	MH+ [Da]	ΔM [ppm]	RT [min]	# Missed Cleavages
	High	LFVGGLNFNTDEQALEDHFSSFGPISEVVVVK	1	1	1	Q925G0		0	0	0.02753	68.93	5.46936e-06	3	3494.37	-108.602	81.9981	0
Q9QVC8	Peptidyl-prolyl cis-trans isomerase FKBP4 OS=Rattus norvegicus GN=Fkbp4 PE=1 SV=3 - [FKBP4_RAT]	68.78	7.64	1	2	2	2	458	51.4178	5.61768
	A2	Sequence	# PSMs	# Proteins	# Protein Groups	Protein Group Accessions	Modifications	ΔCn	q-Value	PEP	IonScore	Exp Value	Charge	MH+ [Da]	ΔM [ppm]	RT [min]	# Missed Cleavages
	High	IPPNATLVFEVELFEFK	1	1	1	Q9QVC8		0	0	0.009735	64	2.90817e-05	2	1993.06	-2.55298	83.4032	0
	High	IVSWLEYESSFSGEEMQK	1	1	1	Q9QVC8		0	0	0.05037	21.78	0.473581	2	2150.24	585.431	63.3592	0
Q6AYB5	Signal recognition particle 54 kDa protein OS=Rattus norvegicus GN=Srp54 PE=2 SV=1 - [SRP54_RAT]	68.38	3.57	1	1	1	1	504	55.6683	8.74854
	A2	Sequence	# PSMs	# Proteins	# Protein Groups	Protein Group Accessions	Modifications	ΔCn	q-Value	PEP	IonScore	Exp Value	Charge	MH+ [Da]	ΔM [ppm]	RT [min]	# Missed Cleavages
	High	SLSNATIINEEVLNAMLK	1	1	1	Q6AYB5		0	0	0.004804	68.38	1.07674e-05	2	1960.23	94.8526	71.048	0
Q63692	Hsp90 co-chaperone Cdc37 OS=Rattus norvegicus GN=Cdc37 PE=1 SV=2 - [CDC37_RAT]	66.76	5.54	1	1	1	1	379	44.4819	5.33838
	A2	Sequence	# PSMs	# Proteins	# Protein Groups	Protein Group Accessions	Modifications	ΔCn	q-Value	PEP	IonScore	Exp Value	Charge	MH+ [Da]	ΔM [ppm]	RT [min]	# Missed Cleavages
	High	LGPGGLDPVEVYESLPEELQK	1	1	1	Q63692		0	0	0.008188	66.76	1.41489e-05	2	2271.08	844.661	73.0796	0
P11232	Thioredoxin OS=Rattus norvegicus GN=Txn PE=1 SV=2 - [THIO_RAT]	66.44	12.38	1	1	1	2	105	11.6657	4.91943
	A2	Sequence	# PSMs	# Proteins	# Protein Groups	Protein Group Accessions	Modifications	ΔCn	q-Value	PEP	IonScore	Exp Value	Charge	MH+ [Da]	ΔM [ppm]	RT [min]	# Missed Cleavages
	High	EAFQEALAAAGDK	2	1	1	P11232		0	0	0.03996	52.57	0.000481691	2	1321.53	668.589	39.7258	0
P37805	Transgelin-3 OS=Rattus norvegicus GN=Tagln3 PE=1 SV=2 - [TAGL3_RAT]	66.13	7.04	1	1	1	1	199	22.4862	7.32764
	A2	Sequence	# PSMs	# Proteins	# Protein Groups	Protein Group Accessions	Modifications	ΔCn	q-Value	PEP	IonScore	Exp Value	Charge	MH+ [Da]	ΔM [ppm]	RT [min]	# Missed Cleavages
	High	TTDIFQTVDLWEGK	1	1	1	P37805		0	0	0.008691	66.13	2.02948e-05	2	1653.88	641.697	68.3688	0
P61212	ADP-ribosylation factor-like protein 1 OS=Rattus norvegicus GN=Arl1 PE=1 SV=1 - [ARL1_RAT]	65.91	7.18	1	1	1	1	181	20.3985	5.71924
	A2	Sequence	# PSMs	# Proteins	# Protein Groups	Protein Group Accessions	Modifications	ΔCn	q-Value	PEP	IonScore	Exp Value	Charge	MH+ [Da]	ΔM [ppm]	RT [min]	# Missed Cleavages
	High	SELVAMLEEEELR	1	1	1	P61212		0	0	0.01192	65.91	2.23623e-05	2	1548.54	501.56	61.2828	0
P48500	Triosephosphate isomerase OS=Rattus norvegicus GN=Tpi1 PE=1 SV=2 - [TPIS_RAT]	65.8	24.1	1	3	3	3	249	26.8318	7.23975
	A2	Sequence	# PSMs	# Proteins	# Protein Groups	Protein Group Accessions	Modifications	ΔCn	q-Value	PEP	IonScore	Exp Value	Charge	MH+ [Da]	ΔM [ppm]	RT [min]	# Missed Cleavages
	High	VTNGAFTGEISPGMIK	1	1	1	P48500		0	0	0.01451	59.53	9.33779e-05	2	1621.71	-71.4913	44.8486	0
	High	ELASQPDVDGFLVGGASLKPEFVDIINAK	1	1	1	P48500		0	0	0.1458	32.77	0.0268979	2	3031.45	616.783	74.0366	0
	High	VVLAYEPVWAIGTGK	1	1	1	P48500		0	0.005	0.3158	13.66	3.64441	2	1604.04	718.725	61.8726	0
P62775	Myotrophin OS=Rattus norvegicus GN=Mtpn PE=1 SV=2 - [MTPN_RAT]	65.24	14.41	1	1	1	1	118	12.8526	5.51611
	A2	Sequence	# PSMs	# Proteins	# Protein Groups	Protein Group Accessions	Modifications	ΔCn	q-Value	PEP	IonScore	Exp Value	Charge	MH+ [Da]	ΔM [ppm]	RT [min]	# Missed Cleavages
	High	GPDGLTALEATDNQAIK	1	1	1	P62775		0	0	0.04344	65.24	2.47311e-05	2	1714.37	291.477	42.8289	0
Q00438	Polypyrimidine tract-binding protein 1 OS=Rattus norvegicus GN=Ptbp1 PE=1 SV=1 - [PTBP1_RAT]	65.03	3.42	1	1	1	1	555	59.3166	9.1001
	A2	Sequence	# PSMs	# Proteins	# Protein Groups	Protein Group Accessions	Modifications	ΔCn	q-Value	PEP	IonScore	Exp Value	Charge	MH+ [Da]	ΔM [ppm]	RT [min]	# Missed Cleavages
	High	LPSDVTEGEVISLGLPFGK	1	1	1	Q00438		0	0	0.003711	65.03	2.24546e-05	2	1957.89	-78.4861	69.9628	0
P05708	Hexokinase-1 OS=Rattus norvegicus GN=Hk1 PE=1 SV=4 - [HXK1_RAT]	64.94	1.31	1	1	1	1	918	102.342	6.7124
	A2	Sequence	# PSMs	# Proteins	# Protein Groups	Protein Group Accessions	Modifications	ΔCn	q-Value	PEP	IonScore	Exp Value	Charge	MH+ [Da]	ΔM [ppm]	RT [min]	# Missed Cleavages
	High	LSDEILIDILTR	1	1	1	P05708		0	0	0.02218	64.94	2.80388e-05	2	1401.51	505.362	77.1379	0
P09456	cAMP-dependent protein kinase type I-alpha regulatory subunit OS=Rattus norvegicus GN=Prkar1a PE=2 SV=2 - [KAP0_RAT]	63.0597	9.19	1	2	2	2	381	43.068	5.35107
	A2	Sequence	# PSMs	# Proteins	# Protein Groups	Protein Group Accessions	Modifications	ΔCn	q-Value	PEP	IonScore	Exp Value	Charge	MH+ [Da]	ΔM [ppm]	RT [min]	# Missed Cleavages
	High	GAISAEVYTEEDAASYVR	1	1	1	P09456		0	0	0.02663	48.7	0.00105017	2	1931.89	512.533	47.5063	0
	High	LTVADALEPVQFEDGQK	1	1	1	P09456		0	0	0.04572	39.23	0.00891312	2	1860.56	331.764	57.2346	0
P05765	40S ribosomal protein S21 OS=Rattus norvegicus GN=Rps21 PE=1 SV=1 - [RS21_RAT]	63.05	28.92	1	2	2	2	83	9.12154	8.51416
	A2	Sequence	# PSMs	# Proteins	# Protein Groups	Protein Group Accessions	Modifications	ΔCn	q-Value	PEP	IonScore	Exp Value	Charge	MH+ [Da]	ΔM [ppm]	RT [min]	# Missed Cleavages
	High	DHASIQMNVAEVDR	1	1	1	P05765		0	0	0.01754	45.06	0.0024608	2	1584.87	82.4515	30.6555	0
	High	MGESDDSILR	1	1	1	P05765		0	0	0.05616	39.49	0.00973908	2	1123.52	895.564	26.4658	0
Q6MG61	Chloride intracellular channel protein 1 OS=Rattus norvegicus GN=Clic1 PE=1 SV=1 - [CLIC1_RAT]	62.88	7.47	1	1	1	1	241	26.9638	5.17334
	A2	Sequence	# PSMs	# Proteins	# Protein Groups	Protein Group Accessions	Modifications	ΔCn	q-Value	PEP	IonScore	Exp Value	Charge	MH+ [Da]	ΔM [ppm]	RT [min]	# Missed Cleavages
	High	LAALNPESNTSGLDIFAK	1	1	1	Q6MG61		0	0	0.01272	62.88	3.91059e-05	2	1861.34	199.763	58.2648	0
Q9Z2G8	Nucleosome assembly protein 1-like 1 OS=Rattus norvegicus GN=Nap1l1 PE=2 SV=1 - [NP1L1_RAT]	62.7	6.41	1	1	1	1	390	45.2849	4.50049
	A2	Sequence	# PSMs	# Proteins	# Protein Groups	Protein Group Accessions	Modifications	ΔCn	q-Value	PEP	IonScore	Exp Value	Charge	MH+ [Da]	ΔM [ppm]	RT [min]	# Missed Cleavages
	High	EQSELDQDLEDVEEVEEEETGEETK	1	1	1	Q9Z2G8		0	0	0.03556	62.7	2.83553e-05	2	2938.28	16.3073	70.3192	0
P55063	Heat shock 70 kDa protein 1-like OS=Rattus norvegicus GN=Hspa1l PE=2 SV=2 - [HS71L_RAT]	62.3933	6.4	1	1	3	4	641	70.5052	6.23975
	A2	Sequence	# PSMs	# Proteins	# Protein Groups	Protein Group Accessions	Modifications	ΔCn	q-Value	PEP	IonScore	Exp Value	Charge	MH+ [Da]	ΔM [ppm]	RT [min]	# Missed Cleavages
	High	TTPSYVAFTDTER	2	4	2	P55063;P63018		0	0	0.07979	38.97	0.0108448	2	1487.7	0.654517	37.353	0
	High	IHDIVLVGGSTR	1	1	1	P55063		0	0	0.0849	31.31	0.0657879	2	1265.52	-942.682	26.0857	0
	High	IINEPTAAAIAYGLDK	1	4	3	P06761;P55063;P63018		0	0.001	0.2298	38.78	0.0109987	2	1658.54	-814.196	52.1635	0
O08629	Transcription intermediary factor 1-beta OS=Rattus norvegicus GN=Trim28 PE=1 SV=2 - [TIF1B_RAT]	62.08	2.28	1	1	1	1	835	88.8995	5.77002
	A2	Sequence	# PSMs	# Proteins	# Protein Groups	Protein Group Accessions	Modifications	ΔCn	q-Value	PEP	IonScore	Exp Value	Charge	MH+ [Da]	ΔM [ppm]	RT [min]	# Missed Cleavages
	High	EEDGSLSLDGADSTGVVAK	1	1	1	O08629		0	0	0.009226	62.08	4.71395e-05	2	1849.89	12.1025	37.3152	0
P62907	60S ribosomal protein L10a OS=Rattus norvegicus GN=Rpl10a PE=1 SV=2 - [RL10A_RAT]	61.57	5.53	1	1	1	2	217	24.8155	9.93506
	A2	Sequence	# PSMs	# Proteins	# Protein Groups	Protein Group Accessions	Modifications	ΔCn	q-Value	PEP	IonScore	Exp Value	Charge	MH+ [Da]	ΔM [ppm]	RT [min]	# Missed Cleavages
	High	FLETVELQISLK	2	1	1	P62907		0	0	0.02614	56.83	0.000184771	2	1419.7	-78.0692	62.7918	0
Q9Z1I6	Rho guanine nucleotide exchange factor 1 OS=Rattus norvegicus GN=Arhgef1 PE=1 SV=1 - [ARHG1_RAT]	61.18	1.85	1	1	1	1	919	102.533	5.45264
	A2	Sequence	# PSMs	# Proteins	# Protein Groups	Protein Group Accessions	Modifications	ΔCn	q-Value	PEP	IonScore	Exp Value	Charge	MH+ [Da]	ΔM [ppm]	RT [min]	# Missed Cleavages
	High	QESGYLIEEIGDVLLAR	1	1	1	Q9Z1I6		0	0	0.01152	61.18	5.55556e-05	2	1906.39	731.881	84.4011	0
Q6P799	Serine--tRNA ligase, cytoplasmic OS=Rattus norvegicus GN=Sars PE=1 SV=3 - [SYSC_RAT]	60.89	5.27	1	2	2	2	512	58.5508	6.18896
	A2	Sequence	# PSMs	# Proteins	# Protein Groups	Protein Group Accessions	Modifications	ΔCn	q-Value	PEP	IonScore	Exp Value	Charge	MH+ [Da]	ΔM [ppm]	RT [min]	# Missed Cleavages
	High	YSHVDLVVMVDGFEGEK	1	1	1	Q6P799		0	0	0.007178	60.89	5.49925e-05	2	1925.06	594.072	57.6761	0
	Medium	DPGLVDQLVK	1	1	1	Q6P799		0	0.013	0.3974	23.99	0.352938	2	1084.51	838.329	44.4255	0
Q8CG09	Multidrug resistance-associated protein 1 OS=Rattus norvegicus GN=Abcc1 PE=1 SV=2 - [MRP1_RAT]	60.39	1.57	1	1	1	1	1532	171.383	7.29834
	A2	Sequence	# PSMs	# Proteins	# Protein Groups	Protein Group Accessions	Modifications	ΔCn	q-Value	PEP	IonScore	Exp Value	Charge	MH+ [Da]	ΔM [ppm]	RT [min]	# Missed Cleavages
	High	ILVLDEATAAVDLETDDLIQSTIR	1	1	1	Q8CG09		0	0	0.007578	60.39	5.42983e-05	2	2615.6	464.391	86.5724	0
P51635	Alcohol dehydrogenase [NADP(+)] OS=Rattus norvegicus GN=Akr1a1 PE=1 SV=2 - [AK1A1_RAT]	59.99	5.54	1	1	1	1	325	36.4829	7.31299
	A2	Sequence	# PSMs	# Proteins	# Protein Groups	Protein Group Accessions	Modifications	ΔCn	q-Value	PEP	IonScore	Exp Value	Charge	MH+ [Da]	ΔM [ppm]	RT [min]	# Missed Cleavages
	High	ILQNIQVFDFTFSPEEMK	1	1	1	P51635		0	0	0.009288	59.99	7.28676e-05	2	2187.07	452.538	75.6796	0
Q7TPJ0	Translocon-associated protein subunit alpha OS=Rattus norvegicus GN=Ssr1 PE=2 SV=1 - [SSRA_RAT]	59.94	8.15	1	2	2	2	319	35.6069	4.44971
	A2	Sequence	# PSMs	# Proteins	# Protein Groups	Protein Group Accessions	Modifications	ΔCn	q-Value	PEP	IonScore	Exp Value	Charge	MH+ [Da]	ΔM [ppm]	RT [min]	# Missed Cleavages
	High	GTEDFIVESLDASFR	1	1	1	Q7TPJ0		0	0	0.02282	59.94	8.41039e-05	2	1686.88	639.045	72.1849	0
	High	GEDFPANNIVK	1	1	1	Q7TPJ0		0	0.001	0.2614	15.36	2.73025	2	1203.52	-66.7447	31.7269	0
P70615	Lamin-B1 OS=Rattus norvegicus GN=Lmnb1 PE=1 SV=3 - [LMNB1_RAT]	59.15	2.73	1	1	1	1	587	66.5656	5.22412
	A2	Sequence	# PSMs	# Proteins	# Protein Groups	Protein Group Accessions	Modifications	ΔCn	q-Value	PEP	IonScore	Exp Value	Charge	MH+ [Da]	ΔM [ppm]	RT [min]	# Missed Cleavages
	High	SLETENSALQLQVTER	1	1	1	P70615		0	0	0.005443	59.15	9.46193e-05	2	1817.72	-112.112	41.6793	0
P50475	Alanine--tRNA ligase, cytoplasmic OS=Rattus norvegicus GN=Aars PE=1 SV=3 - [SYAC_RAT]	58.97	2.38	1	1	1	1	968	106.723	5.61768
	A2	Sequence	# PSMs	# Proteins	# Protein Groups	Protein Group Accessions	Modifications	ΔCn	q-Value	PEP	IonScore	Exp Value	Charge	MH+ [Da]	ΔM [ppm]	RT [min]	# Missed Cleavages
	High	QLIDSNPNQPLVILEMESGASAK	1	1	1	P50475		0	0	0.02574	58.97	7.54887e-05	2	2455.75	610.95	66.6431	0
D3ZLZ7	Inosine-5'-monophosphate dehydrogenase 1 OS=Rattus norvegicus GN=Impdh1 PE=3 SV=1 - [IMDH1_RAT]	58.8	3.11	1	1	1	1	514	55.2574	6.80029
	A2	Sequence	# PSMs	# Proteins	# Protein Groups	Protein Group Accessions	Modifications	ΔCn	q-Value	PEP	IonScore	Exp Value	Charge	MH+ [Da]	ΔM [ppm]	RT [min]	# Missed Cleavages
	High	LPIVNDQDELVAIIAR	1	1	1	D3ZLZ7		0	0	0.01981	58.8	0.000106977	2	1780.88	1057.75	68.2034	0
Q62760	Mitochondrial import receptor subunit TOM20 homolog OS=Rattus norvegicus GN=Tomm20 PE=1 SV=2 - [TOM20_RAT]	58.54	13.79	1	1	1	1	145	16.2736	8.60205
	A2	Sequence	# PSMs	# Proteins	# Protein Groups	Protein Group Accessions	Modifications	ΔCn	q-Value	PEP	IonScore	Exp Value	Charge	MH+ [Da]	ΔM [ppm]	RT [min]	# Missed Cleavages
	High	FFLEEIQLGEELLAQGDYEK	1	1	1	Q62760		0	0	0.01223	58.54	9.18829e-05	2	2371.25	33.6728	86.2506	0
Q8CFN2	Cell division control protein 42 homolog OS=Rattus norvegicus GN=Cdc42 PE=1 SV=2 - [CDC42_RAT]	57.21	8.9	1	1	1	2	191	21.245	6.55127
	A2	Sequence	# PSMs	# Proteins	# Protein Groups	Protein Group Accessions	Modifications	ΔCn	q-Value	PEP	IonScore	Exp Value	Charge	MH+ [Da]	ΔM [ppm]	RT [min]	# Missed Cleavages
	High	NVFDEAILAALEPPEPK	2	1	1	Q8CFN2		0	0	0.09027	48.82	0.00103598	2	1853.06	46.5595	78.0738	0
Q63083	Nucleobindin-1 OS=Rattus norvegicus GN=Nucb1 PE=1 SV=1 - [NUCB1_RAT]	57.1588	7.84	1	2	2	2	459	53.4739	5.12256
	A2	Sequence	# PSMs	# Proteins	# Protein Groups	Protein Group Accessions	Modifications	ΔCn	q-Value	PEP	IonScore	Exp Value	Charge	MH+ [Da]	ΔM [ppm]	RT [min]	# Missed Cleavages
	High	DLELLIQTATR	1	1	1	Q63083		0	0	0.05925	48.64	0.00129182	2	1272.69	-21.2801	63.9361	0
	High	TFFILHDINSDGVLDEQELEALFTK	1	1	1	Q63083		0	0	0.07072	33.4	0.0247285	3	2895.34	307.376	84.6597	0
Q05982	Nucleoside diphosphate kinase A OS=Rattus norvegicus GN=Nme1 PE=1 SV=1 - [NDKA_RAT]	57.06	21.71	2	2	2	2	152	17.1818	6.32861
	A2	Sequence	# PSMs	# Proteins	# Protein Groups	Protein Group Accessions	Modifications	ΔCn	q-Value	PEP	IonScore	Exp Value	Charge	MH+ [Da]	ΔM [ppm]	RT [min]	# Missed Cleavages
	High	YMHSGPVVAMVWEGLNVVK	1	1	1	Q05982		0	0	0.008609	55.25	0.000215843	3	2117.04	458.974	67.8787	0
	High	NIIHGSDSVESAEK	1	2	1	Q05982		0	0	0.156	31.81	0.0553047	2	1485.7	-10.6785	16.3268	0
Q9Z2Q1	Protein transport protein Sec31A OS=Rattus norvegicus GN=Sec31a PE=1 SV=2 - [SC31A_RAT]	57	1.6	1	1	1	1	1249	135.187	7.09326
	A2	Sequence	# PSMs	# Proteins	# Protein Groups	Protein Group Accessions	Modifications	ΔCn	q-Value	PEP	IonScore	Exp Value	Charge	MH+ [Da]	ΔM [ppm]	RT [min]	# Missed Cleavages
	High	AVQLTQALDTNTVGALLAEK	1	1	1	Q9Z2Q1		0	0	0.003137	57	0.000139569	2	2056.23	50.8911	65.4666	0
Q5HZV9	Protein phosphatase 1 regulatory subunit 7 OS=Rattus norvegicus GN=Ppp1r7 PE=1 SV=1 - [PP1R7_RAT]	56.88	5	1	1	1	1	360	41.2714	4.91943
	A2	Sequence	# PSMs	# Proteins	# Protein Groups	Protein Group Accessions	Modifications	ΔCn	q-Value	PEP	IonScore	Exp Value	Charge	MH+ [Da]	ΔM [ppm]	RT [min]	# Missed Cleavages
	High	AIENIDTLTNLESLFLGK	1	1	1	Q5HZV9		0	0	0.008873	56.88	0.000153735	2	1992.06	498.683	84.8425	0
P10760	Adenosylhomocysteinase OS=Rattus norvegicus GN=Ahcy PE=1 SV=3 - [SAHH_RAT]	56.68	7.64	1	2	2	3	432	47.5072	6.53662
	A2	Sequence	# PSMs	# Proteins	# Protein Groups	Protein Group Accessions	Modifications	ΔCn	q-Value	PEP	IonScore	Exp Value	Charge	MH+ [Da]	ΔM [ppm]	RT [min]	# Missed Cleavages
	High	VPAINVNDSVTK	1	1	1	P10760		0	0	0.08927	42.34	0.00504097	2	1256.69	4.11383	28.035	0
	High	DGPLNMILDDGGDLTNLIHTK	2	1	1	P10760		0	0	0.0684	36.34	0.0151791	3	2252.3	79.0763	77.0171	0
P08461	Dihydrolipoyllysine-residue acetyltransferase component of pyruvate dehydrogenase complex, mitochondrial OS=Rattus norvegicus GN=Dlat PE=1 SV=3 - [ODP2_RAT]	56.31	2.37	1	1	1	1	632	67.1234	8.52881
	A2	Sequence	# PSMs	# Proteins	# Protein Groups	Protein Group Accessions	Modifications	ΔCn	q-Value	PEP	IonScore	Exp Value	Charge	MH+ [Da]	ΔM [ppm]	RT [min]	# Missed Cleavages
	High	GLETIASDVVSLASK	1	1	1	P08461		0	0	0.009042	56.31	0.000199737	2	1489.7	-72.8317	68.7915	0
P49242	40S ribosomal protein S3a OS=Rattus norvegicus GN=Rps3a PE=1 SV=2 - [RS3A_RAT]	56.13	10.98	1	2	2	2	264	29.9257	9.72998
	A2	Sequence	# PSMs	# Proteins	# Protein Groups	Protein Group Accessions	Modifications	ΔCn	q-Value	PEP	IonScore	Exp Value	Charge	MH+ [Da]	ΔM [ppm]	RT [min]	# Missed Cleavages
	High	VFEVSLADLQNDEVAFR	1	1	1	P49242		0	0	0.02828	52.02	0.000454714	2	1953.73	896.517	69.1265	0
	High	WQTMIEAHVDVK	1	1	1	P49242		0	0	0.1854	27.11	0.163313	2	1457.53	554.77	36.9208	0
P48004	Proteasome subunit alpha type-7 OS=Rattus norvegicus GN=Psma7 PE=1 SV=1 - [PSA7_RAT]	55.87	13.39	1	2	2	2	254	28.3089	8.67529
	A2	Sequence	# PSMs	# Proteins	# Protein Groups	Protein Group Accessions	Modifications	ΔCn	q-Value	PEP	IonScore	Exp Value	Charge	MH+ [Da]	ΔM [ppm]	RT [min]	# Missed Cleavages
	High	NYTDDAIETDDLTIK	1	1	1	P48004		0	0	0.01411	43.54	0.00327515	2	1726.88	46.4007	45.1181	0
	High	RPFGISALIVGFDFDGTPR	1	1	1	P48004		0	0	0.1518	34.83	0.0222304	3	2066.04	461.832	71.3992	0
Q8K1Q0	Glycylpeptide N-tetradecanoyltransferase 1 OS=Rattus norvegicus GN=Nmt1 PE=2 SV=1 - [NMT1_RAT]	55.67	2.82	1	1	1	1	496	56.824	7.98682
	A2	Sequence	# PSMs	# Proteins	# Protein Groups	Protein Group Accessions	Modifications	ΔCn	q-Value	PEP	IonScore	Exp Value	Charge	MH+ [Da]	ΔM [ppm]	RT [min]	# Missed Cleavages
	High	GFDVFNALDLMENK	1	1	1	Q8K1Q0		0	0	0.02374	55.67	0.000225081	2	1613.88	686.641	77.0321	0
Q66HD3	Nuclear autoantigenic sperm protein OS=Rattus norvegicus GN=Nasp PE=2 SV=1 - [NASP_RAT]	55.47	2.96	1	1	1	1	776	84.1486	4.33545
	A2	Sequence	# PSMs	# Proteins	# Protein Groups	Protein Group Accessions	Modifications	ΔCn	q-Value	PEP	IonScore	Exp Value	Charge	MH+ [Da]	ΔM [ppm]	RT [min]	# Missed Cleavages
	High	HLVMGDIPAAVNAFQEAASLLGK	1	1	1	Q66HD3		0	0	0.05029	55.47	0.000182336	2	2352.25	4.73726	81.5682	0
P21533	60S ribosomal protein L6 OS=Rattus norvegicus GN=Rpl6 PE=1 SV=5 - [RL6_RAT]	55.25	3.69	1	1	1	3	298	33.5409	10.7407
	A2	Sequence	# PSMs	# Proteins	# Protein Groups	Protein Group Accessions	Modifications	ΔCn	q-Value	PEP	IonScore	Exp Value	Charge	MH+ [Da]	ΔM [ppm]	RT [min]	# Missed Cleavages
	High	HQEGEIFDTEK	3	1	1	P21533		0	0	0.08982	41.63	0.00640004	2	1332.53	-59.6703	19.0872	0
Q91Y81	Septin-2 OS=Rattus norvegicus GN=Sept2 PE=1 SV=1 - [SEPT2_RAT]	55.2	3.88	1	1	1	1	361	41.5663	6.59521
	A2	Sequence	# PSMs	# Proteins	# Protein Groups	Protein Group Accessions	Modifications	ΔCn	q-Value	PEP	IonScore	Exp Value	Charge	MH+ [Da]	ΔM [ppm]	RT [min]	# Missed Cleavages
	High	TVQIEASTVEIEER	1	1	1	Q91Y81		0	0	0.02213	55.2	0.000256847	2	1605.71	1177.84	37.8253	0
Q7TNY6	Golgi resident protein GCP60 OS=Rattus norvegicus GN=Acbd3 PE=2 SV=3 - [GCP60_RAT]	55.04	4.75	1	1	1	1	526	60.442	5.03369
	A2	Sequence	# PSMs	# Proteins	# Protein Groups	Protein Group Accessions	Modifications	ΔCn	q-Value	PEP	IonScore	Exp Value	Charge	MH+ [Da]	ΔM [ppm]	RT [min]	# Missed Cleavages
	High	QVLLGPYNPDTSPEVGFFDVLGNDR	1	1	1	Q7TNY6		0	0	0.07997	55.04	0.000169981	2	2749.94	214.801	78.9898	0
O70196	Prolyl endopeptidase OS=Rattus norvegicus GN=Prep PE=1 SV=1 - [PPCE_RAT]	54.96	1.83	1	1	1	1	710	80.6899	5.93506
	A2	Sequence	# PSMs	# Proteins	# Protein Groups	Protein Group Accessions	Modifications	ΔCn	q-Value	PEP	IonScore	Exp Value	Charge	MH+ [Da]	ΔM [ppm]	RT [min]	# Missed Cleavages
	High	VLYVQDSLEGEAR	1	1	1	O70196		0	0	0.01175	54.96	0.000263461	2	1478.87	81.0484	37.9344	0
Q68FR9	Elongation factor 1-delta OS=Rattus norvegicus GN=Eef1d PE=1 SV=2 - [EF1D_RAT]	54.46	4.27	1	1	1	1	281	31.3109	5.05908
	A2	Sequence	# PSMs	# Proteins	# Protein Groups	Protein Group Accessions	Modifications	ΔCn	q-Value	PEP	IonScore	Exp Value	Charge	MH+ [Da]	ΔM [ppm]	RT [min]	# Missed Cleavages
	High	VGTDLLEEEITK	1	1	1	Q68FR9		0	0	0.03048	54.46	0.000341624	2	1346.53	-131.509	46.2168	0
Q5U2X6	Coiled-coil domain-containing protein 47 OS=Rattus norvegicus GN=Ccdc47 PE=2 SV=1 - [CCD47_RAT]	53.64	8.49	1	2	2	2	483	55.6972	4.84326
	A2	Sequence	# PSMs	# Proteins	# Protein Groups	Protein Group Accessions	Modifications	ΔCn	q-Value	PEP	IonScore	Exp Value	Charge	MH+ [Da]	ΔM [ppm]	RT [min]	# Missed Cleavages
	High	ELLESNFTLVGDDGTNK	1	1	1	Q5U2X6		0	0	0.01019	53.64	0.000339091	2	1852.72	445.283	53.3887	0
	High	YGLPDSLAILSEMGEVTEGMMDTK	1	1	1	Q5U2X6		0	0.005	0.3219	12.49	3.51992	2	2588.26	411.237	87.3961	0
Q63598	Plastin-3 OS=Rattus norvegicus GN=Pls3 PE=2 SV=2 - [PLST_RAT]	53.43	1.43	1	1	1	1	630	70.6351	5.47803
	A2	Sequence	# PSMs	# Proteins	# Protein Groups	Protein Group Accessions	Modifications	ΔCn	q-Value	PEP	IonScore	Exp Value	Charge	MH+ [Da]	ΔM [ppm]	RT [min]	# Missed Cleavages
	High	LSPEELLLR	1	1	1	Q63598		0	0	0.06575	53.43	0.000374956	2	1069.51	-105.063	52.92	0
Q9JLZ1	Glutaredoxin-3 OS=Rattus norvegicus GN=Glrx3 PE=1 SV=2 - [GLRX3_RAT]	52.97	3.56	1	1	1	1	337	37.8254	5.71924
	A2	Sequence	# PSMs	# Proteins	# Protein Groups	Protein Group Accessions	Modifications	ΔCn	q-Value	PEP	IonScore	Exp Value	Charge	MH+ [Da]	ΔM [ppm]	RT [min]	# Missed Cleavages
	High	LEAEAVPEVSEK	1	1	1	Q9JLZ1		0	0	0.07387	52.97	0.000452681	2	1300.69	22.2596	26.8051	0
Q6Q0N1	Cytosolic non-specific dipeptidase OS=Rattus norvegicus GN=Cndp2 PE=1 SV=1 - [CNDP2_RAT]	52.95	11.16	1	3	3	3	475	52.6596	5.65576
	A2	Sequence	# PSMs	# Proteins	# Protein Groups	Protein Group Accessions	Modifications	ΔCn	q-Value	PEP	IonScore	Exp Value	Charge	MH+ [Da]	ΔM [ppm]	RT [min]	# Missed Cleavages
	High	LVPDMIPEVVSEQVSSYLSK	1	1	1	Q6Q0N1		0	0	0.02446	52.95	0.000324981	2	2222.08	867.948	82.7554	0
	High	LPDGSEIPLPPILLGK	1	1	1	Q6Q0N1		0	0	0.1485	15.71	2.26509	2	1657.73	-746.975	72.8505	0
	High	EGGSIPVTLTFQEATGK	1	1	1	Q6Q0N1		0	0	0.1994	11.65	5.8748	2	1734.88	-4.92621	50.8971	0
Q5M9G3	Caprin-1 OS=Rattus norvegicus GN=Caprin1 PE=1 SV=2 - [CAPR1_RAT]	52.14	2.69	1	1	1	1	707	78.0729	5.24951
	A2	Sequence	# PSMs	# Proteins	# Protein Groups	Protein Group Accessions	Modifications	ΔCn	q-Value	PEP	IonScore	Exp Value	Charge	MH+ [Da]	ΔM [ppm]	RT [min]	# Missed Cleavages
	High	LNEQYEHASIHLWDLLEGK	1	1	1	Q5M9G3		0	0	0.0129	52.14	0.000394974	2	2296.25	481.55	61.181	0
Q6DGG0	Peptidyl-prolyl cis-trans isomerase D OS=Rattus norvegicus GN=Ppid PE=1 SV=3 - [PPID_RAT]	51.74	3.24	1	1	1	1	370	40.7398	7.1665
	A2	Sequence	# PSMs	# Proteins	# Protein Groups	Protein Group Accessions	Modifications	ΔCn	q-Value	PEP	IonScore	Exp Value	Charge	MH+ [Da]	ΔM [ppm]	RT [min]	# Missed Cleavages
	High	IVLELFADIVPK	1	1	1	Q6DGG0		0	0	0.03391	51.74	0.000598207	2	1356.86	35.4085	75.1702	0
Q6PCU2	V-type proton ATPase subunit E 1 OS=Rattus norvegicus GN=Atp6v1e1 PE=1 SV=1 - [VATE1_RAT]	51.5349	6.19	1	1	1	2	226	26.1118	8.42627
	A2	Sequence	# PSMs	# Proteins	# Protein Groups	Protein Group Accessions	Modifications	ΔCn	q-Value	PEP	IonScore	Exp Value	Charge	MH+ [Da]	ΔM [ppm]	RT [min]	# Missed Cleavages
	High	ARDDLITDLLNEAK	2	1	1	Q6PCU2		0	0	0.2034	44.46	0.00307605	3	1587.01	111.058	61.917	1
Q8VI02	Serine/threonine-protein phosphatase 4 regulatory subunit 1 OS=Rattus norvegicus GN=Ppp4r1 PE=2 SV=1 - [PP4R1_RAT]	51.33	1.79	1	1	1	1	951	105.548	4.79248
	A2	Sequence	# PSMs	# Proteins	# Protein Groups	Protein Group Accessions	Modifications	ΔCn	q-Value	PEP	IonScore	Exp Value	Charge	MH+ [Da]	ΔM [ppm]	RT [min]	# Missed Cleavages
	High	TSQAALLALLEQELIER	1	1	1	Q8VI02		0	0	0.02362	51.33	0.000579395	2	1898.72	350.355	81.7738	0
Q9JK11	Reticulon-4 OS=Rattus norvegicus GN=Rtn4 PE=1 SV=1 - [RTN4_RAT]	51.19	1.38	1	1	1	3	1163	126.31	4.48779
	A2	Sequence	# PSMs	# Proteins	# Protein Groups	Protein Group Accessions	Modifications	ΔCn	q-Value	PEP	IonScore	Exp Value	Charge	MH+ [Da]	ΔM [ppm]	RT [min]	# Missed Cleavages
	High	AYLESEVAISEELVQK	3	1	1	Q9JK11		0	0	0.09164	46.16	0.00187146	2	1809.05	619.459	58.7349	0
Q9WUC4	Copper transport protein ATOX1 OS=Rattus norvegicus GN=Atox1 PE=1 SV=1 - [ATOX1_RAT]	50.97	19.12	1	1	1	1	68	7.28769	7.23975
	A2	Sequence	# PSMs	# Proteins	# Protein Groups	Protein Group Accessions	Modifications	ΔCn	q-Value	PEP	IonScore	Exp Value	Charge	MH+ [Da]	ΔM [ppm]	RT [min]	# Missed Cleavages
	High	LGGVEFNIDLPNK	1	1	1	Q9WUC4		0	0	0.03233	50.97	0.000746245	2	1416.34	417.831	53.6272	0
Q6P502	T-complex protein 1 subunit gamma OS=Rattus norvegicus GN=Cct3 PE=1 SV=1 - [TCPG_RAT]	50.84	2.57	1	1	1	1	545	60.6084	6.63916
	A2	Sequence	# PSMs	# Proteins	# Protein Groups	Protein Group Accessions	Modifications	ΔCn	q-Value	PEP	IonScore	Exp Value	Charge	MH+ [Da]	ΔM [ppm]	RT [min]	# Missed Cleavages
	High	EDDVGTGAGLLEIK	1	1	1	Q6P502		0	0	0.06071	50.84	0.000768097	2	1416.54	-127.039	46.4521	0
P62898	Cytochrome c, somatic OS=Rattus norvegicus GN=Cycs PE=1 SV=2 - [CYC_RAT]	50.75	16.19	1	1	1	1	105	11.598	9.5835
	A2	Sequence	# PSMs	# Proteins	# Protein Groups	Protein Group Accessions	Modifications	ΔCn	q-Value	PEP	IonScore	Exp Value	Charge	MH+ [Da]	ΔM [ppm]	RT [min]	# Missed Cleavages
	High	GITWGEDTLMEYLENPK	1	1	1	P62898		0	0	0.01889	50.75	0.000609591	3	1996.04	50.1476	75.3143	0
P62161	Calmodulin OS=Rattus norvegicus GN=Calm1 PE=1 SV=2 - [CALM_RAT]	50.63	30.2	2	4	4	5	149	16.8268	4.22119
	A2	Sequence	# PSMs	# Proteins	# Protein Groups	Protein Group Accessions	Modifications	ΔCn	q-Value	PEP	IonScore	Exp Value	Charge	MH+ [Da]	ΔM [ppm]	RT [min]	# Missed Cleavages
	High	DGNGYISAAELR	2	1	1	P62161		0	0	0.1072	27.54	0.15338	2	1265.69	61.7049	36.789	0
	High	EADIDGDGQVNYEEFVQMMTAK	1	1	1	P62161		0	0	0.2245	21.77	0.414798	2	2488.59	-598.736	73.5847	0
	High	DTDSEEEIR	1	2	1	P62161		0	0.009	0.3882	30.63	0.0795338	2	1093.35	-106.953	16.5832	0
	Medium	MKDTDSEEEIR	1	2	1	P62161		0	0.013	0.3984	38.24	0.0127473	2	1351.69	-669.547	12.2102	1
Q07014	Tyrosine-protein kinase Lyn OS=Rattus norvegicus GN=Lyn PE=1 SV=3 - [LYN_RAT]	49.73	5.08	1	1	1	1	512	58.6226	7.10791
	A2	Sequence	# PSMs	# Proteins	# Protein Groups	Protein Group Accessions	Modifications	ΔCn	q-Value	PEP	IonScore	Exp Value	Charge	MH+ [Da]	ΔM [ppm]	RT [min]	# Missed Cleavages
	High	DPEEQGDIVVALYPYDGIHPDDLSFK	1	1	1	Q07014		0	0	0.01141	49.73	0.000548566	3	2934.34	664.275	71.6531	0
Q6AY20	Cation-dependent mannose-6-phosphate receptor OS=Rattus norvegicus GN=M6pr PE=2 SV=1 - [MPRD_RAT]	49.68	5.04	1	1	1	1	278	31.0754	5.38916
	A2	Sequence	# PSMs	# Proteins	# Protein Groups	Protein Group Accessions	Modifications	ΔCn	q-Value	PEP	IonScore	Exp Value	Charge	MH+ [Da]	ΔM [ppm]	RT [min]	# Missed Cleavages
	High	GVGDDQLGEESEER	1	1	1	Q6AY20		0	0	0.02522	49.68	0.000904769	2	1519.54	-74.6422	20.9588	0
Q7M767	Ubiquitin-conjugating enzyme E2 variant 2 OS=Rattus norvegicus GN=Ube2v2 PE=1 SV=3 - [UB2V2_RAT]	49.45	14.48	1	1	1	1	145	16.3422	8.08936
	A2	Sequence	# PSMs	# Proteins	# Protein Groups	Protein Group Accessions	Modifications	ΔCn	q-Value	PEP	IonScore	Exp Value	Charge	MH+ [Da]	ΔM [ppm]	RT [min]	# Missed Cleavages
	High	GVGDGTVSWGLEDDEDMTLTR	1	1	1	Q7M767		0	0	0.02425	49.45	0.000726974	2	2254.91	848.356	60.6568	0
P06302	Prothymosin alpha OS=Rattus norvegicus GN=Ptma PE=1 SV=2 - [PTMA_RAT]	48.4867	8.93	1	1	1	6	112	12.3751	3.84033
	A2	Sequence	# PSMs	# Proteins	# Protein Groups	Protein Group Accessions	Modifications	ΔCn	q-Value	PEP	IonScore	Exp Value	Charge	MH+ [Da]	ΔM [ppm]	RT [min]	# Missed Cleavages
	High	EVVEEAENGR	6	1	1	P06302		0	0	0.1277	33.25	0.0445235	2	1132.52	872.906	17.8648	0
P62856	40S ribosomal protein S26 OS=Rattus norvegicus GN=Rps26 PE=3 SV=3 - [RS26_RAT]	48.48	13.04	1	1	1	1	115	13.0071	11.0044
	A2	Sequence	# PSMs	# Proteins	# Protein Groups	Protein Group Accessions	Modifications	ΔCn	q-Value	PEP	IonScore	Exp Value	Charge	MH+ [Da]	ΔM [ppm]	RT [min]	# Missed Cleavages
	High	DISEASVFDAYVLPK	1	1	1	P62856		0	0	0.03374	48.48	0.00118137	2	1653.88	24.7225	67.1036	0
Q642A0	p53 and DNA damage-regulated protein 1 OS=Rattus norvegicus GN=Pdrg1 PE=2 SV=2 - [PDRG1_RAT]	48.17	12.03	1	1	1	1	133	15.3822	7.34229
	A2	Sequence	# PSMs	# Proteins	# Protein Groups	Protein Group Accessions	Modifications	ΔCn	q-Value	PEP	IonScore	Exp Value	Charge	MH+ [Da]	ΔM [ppm]	RT [min]	# Missed Cleavages
	High	YLVEVEELAEAVLSDK	1	1	1	Q642A0		0	0	0.008304	48.17	0.00119791	2	1807.72	432.895	84.6256	0
Q63487	Ras-related GTP-binding protein B OS=Rattus norvegicus GN=RragB PE=1 SV=1 - [RRAGB_RAT]	47.7	4.28	1	1	1	1	374	43.1638	6.37939
	A2	Sequence	# PSMs	# Proteins	# Protein Groups	Protein Group Accessions	Modifications	ΔCn	q-Value	PEP	IonScore	Exp Value	Charge	MH+ [Da]	ΔM [ppm]	RT [min]	# Missed Cleavages
	High	NFAEIIEADEVLLFER	1	1	1	Q63487		0	0	0.01006	47.7	0.00124566	2	1909.23	654.815	86.0292	0
P13803	Electron transfer flavoprotein subunit alpha, mitochondrial OS=Rattus norvegicus GN=Etfa PE=1 SV=4 - [ETFA_RAT]	47.47	4.8	1	1	1	1	333	34.9295	8.38232
	A2	Sequence	# PSMs	# Proteins	# Protein Groups	Protein Group Accessions	Modifications	ΔCn	q-Value	PEP	IonScore	Exp Value	Charge	MH+ [Da]	ΔM [ppm]	RT [min]	# Missed Cleavages
	High	GLLPEELTPLILETQK	1	1	1	P13803		0	0	0.09856	47.47	0.00132773	2	1795.22	664.559	72.9098	0
P0CG51	Polyubiquitin-B OS=Rattus norvegicus GN=Ubb PE=1 SV=1 - [UBB_RAT]	47.1663	32.79	4	2	2	5	305	34.3475	7.53271
	A2	Sequence	# PSMs	# Proteins	# Protein Groups	Protein Group Accessions	Modifications	ΔCn	q-Value	PEP	IonScore	Exp Value	Charge	MH+ [Da]	ΔM [ppm]	RT [min]	# Missed Cleavages
	High	TITLEVEPSDTIENVK	4	4	1	P0CG51		0	0	0.08664	34.61	0.0289032	2	1787.72	-116.812	47.4011	0
	High	ESTLHLVLR	1	4	1	P0CG51		0	0	0.1997	32.76	0.0459748	2	1066.51	-1038.99	29.5906	0
Q27W02	Protein mago nashi homolog OS=Rattus norvegicus GN=Magoh PE=2 SV=1 - [MGN_RAT]	46.79	12.33	1	1	1	1	146	17.1528	6.11279
	A2	Sequence	# PSMs	# Proteins	# Protein Groups	Protein Group Accessions	Modifications	ΔCn	q-Value	PEP	IonScore	Exp Value	Charge	MH+ [Da]	ΔM [ppm]	RT [min]	# Missed Cleavages
	High	QELEIVIGDEHISFTTSK	1	1	1	Q27W02		0	0	0.01463	46.79	0.001513	2	2047.07	501.683	62.4158	0
P62850	40S ribosomal protein S24 OS=Rattus norvegicus GN=Rps24 PE=2 SV=1 - [RS24_RAT]	46.68	11.28	1	1	1	1	133	15.4134	10.7847
	A2	Sequence	# PSMs	# Proteins	# Protein Groups	Protein Group Accessions	Modifications	ΔCn	q-Value	PEP	IonScore	Exp Value	Charge	MH+ [Da]	ΔM [ppm]	RT [min]	# Missed Cleavages
	High	TTGFGMIYDSLDYAK	1	1	1	P62850		0	0	0.02471	46.68	0.00170753	2	1683.21	852.57	62.244	0
Q66HA6	ADP-ribosylation factor-like protein 8B OS=Rattus norvegicus GN=Arl8b PE=2 SV=1 - [ARL8B_RAT]	46.45	9.14	1	1	1	1	186	21.5251	8.42627
	A2	Sequence	# PSMs	# Proteins	# Protein Groups	Protein Group Accessions	Modifications	ΔCn	q-Value	PEP	IonScore	Exp Value	Charge	MH+ [Da]	ΔM [ppm]	RT [min]	# Missed Cleavages
	High	EKDNIDITLQWLIQHSK	1	1	1	Q66HA6		0	0	0.05458	46.45	0.0016011	3	2081.29	90.8009	62.7612	1
Q5XI32	F-actin-capping protein subunit beta OS=Rattus norvegicus GN=Capzb PE=1 SV=1 - [CAPZB_RAT]	46.4	9.93	1	2	2	2	272	30.6094	5.99854
	A2	Sequence	# PSMs	# Proteins	# Protein Groups	Protein Group Accessions	Modifications	ΔCn	q-Value	PEP	IonScore	Exp Value	Charge	MH+ [Da]	ΔM [ppm]	RT [min]	# Missed Cleavages
	High	LEVEANNAFDQYR	1	1	1	Q5XI32		0	0	0.03824	42.51	0.00438459	2	1568.71	-17.4225	40.024	0
	High	YDPPLEDGAMPSAR	1	1	1	Q5XI32		0	0	0.1244	27.89	0.139228	2	1518.54	-100.166	35.7182	0
P50399	Rab GDP dissociation inhibitor beta OS=Rattus norvegicus GN=Gdi2 PE=1 SV=2 - [GDIB_RAT]	46.38	6.97	1	2	2	2	445	50.5047	6.25244
	A2	Sequence	# PSMs	# Proteins	# Protein Groups	Protein Group Accessions	Modifications	ΔCn	q-Value	PEP	IonScore	Exp Value	Charge	MH+ [Da]	ΔM [ppm]	RT [min]	# Missed Cleavages
	High	YIAIVSTTVETK	1	1	1	P50399		0	0	0.06044	46.38	0.00185036	2	1324.69	-32.0691	36.3772	0
	High	VPSTEAEALASSLMGLFEK	1	1	1	P50399		0	0.007	0.3281	10.64	6.35152	3	1981.04	523.292	87.0415	0
Q4QR85	Methylosome protein 50 OS=Rattus norvegicus GN=Wdr77 PE=1 SV=1 - [MEP50_RAT]	46.26	7.6	1	1	1	1	342	37.0521	5.2749
	A2	Sequence	# PSMs	# Proteins	# Protein Groups	Protein Group Accessions	Modifications	ΔCn	q-Value	PEP	IonScore	Exp Value	Charge	MH+ [Da]	ΔM [ppm]	RT [min]	# Missed Cleavages
	High	GILVASDSGAVELWELDENETLIVSK	1	1	1	Q4QR85		0	0	0.06357	46.26	0.00135804	2	2788.61	421.852	77.6222	0
Q5I0E7	Transmembrane emp24 domain-containing protein 9 OS=Rattus norvegicus GN=Tmed9 PE=1 SV=1 - [TMED9_RAT]	46.11	7.23	1	1	1	1	235	27.011	8.26514
	A2	Sequence	# PSMs	# Proteins	# Protein Groups	Protein Group Accessions	Modifications	ΔCn	q-Value	PEP	IonScore	Exp Value	Charge	MH+ [Da]	ΔM [ppm]	RT [min]	# Missed Cleavages
	High	EEYQPATPGLGMFVEVK	1	1	1	Q5I0E7		0	0	0.01391	46.11	0.00186619	2	1896.06	597.137	59.7502	0
P23514	Coatomer subunit beta OS=Rattus norvegicus GN=Copb1 PE=1 SV=1 - [COPB_RAT]	46.04	2.2	1	2	2	2	953	106.943	5.96045
	A2	Sequence	# PSMs	# Proteins	# Protein Groups	Protein Group Accessions	Modifications	ΔCn	q-Value	PEP	IonScore	Exp Value	Charge	MH+ [Da]	ΔM [ppm]	RT [min]	# Missed Cleavages
	High	NVEELVIVLK	1	1	1	P23514		0	0	0.1799	46.04	0.00226486	2	1156.09	337.569	54.4588	0
	High	EDIQSVMTEVR	1	1	1	P23514		0	0.009	0.3487	12.86	4.45918	2	1307.36	557.102	42.809	0
P63088	Serine/threonine-protein phosphatase PP1-gamma catalytic subunit OS=Rattus norvegicus GN=Ppp1cc PE=1 SV=1 - [PP1G_RAT]	45.38	5.26	3	1	1	2	323	36.9597	6.53662
	A2	Sequence	# PSMs	# Proteins	# Protein Groups	Protein Group Accessions	Modifications	ΔCn	q-Value	PEP	IonScore	Exp Value	Charge	MH+ [Da]	ΔM [ppm]	RT [min]	# Missed Cleavages
	High	EIFLSQPILLELEAPLK	2	3	1	P63088		0	0	0.01983	51.71	0.000488358	2	1954.39	646.513	81.8345	0
P63029	Translationally-controlled tumor protein OS=Rattus norvegicus GN=Tpt1 PE=1 SV=1 - [TCTP_RAT]	45.07	8.14	1	1	1	1	172	19.4496	4.85596
	A2	Sequence	# PSMs	# Proteins	# Protein Groups	Protein Group Accessions	Modifications	ΔCn	q-Value	PEP	IonScore	Exp Value	Charge	MH+ [Da]	ΔM [ppm]	RT [min]	# Missed Cleavages
	High	DLISHDELFSDIYK	1	1	1	P63029		0	0	0.02281	45.07	0.00238669	2	1695.88	620.93	57.8537	0
P09895	60S ribosomal protein L5 OS=Rattus norvegicus GN=Rpl5 PE=1 SV=3 - [RL5_RAT]	44.97	11.45	1	3	3	3	297	34.4367	9.74463
	A2	Sequence	# PSMs	# Proteins	# Protein Groups	Protein Group Accessions	Modifications	ΔCn	q-Value	PEP	IonScore	Exp Value	Charge	MH+ [Da]	ΔM [ppm]	RT [min]	# Missed Cleavages
	High	NNVTPDMMEEMYK	1	1	1	P09895		0	0	0.04906	35.85	0.0220104	2	1602.88	755.333	44.5119	0
	High	FPGYDSESK	1	1	1	P09895		0	0.001	0.2743	34.12	0.0398101	2	1029.34	-105.288	20.7022	0
	High	YLMEEDEDAYKK	1	1	1	P09895		0	0.001	0.2535	12.74	4.46971	2	1533.7	17.5885	24.8273	1
Q5M7W5	Microtubule-associated protein 4 OS=Rattus norvegicus GN=Map4 PE=1 SV=1 - [MAP4_RAT]	44.76	1.99	1	1	1	1	1057	110.233	4.729
	A2	Sequence	# PSMs	# Proteins	# Protein Groups	Protein Group Accessions	Modifications	ΔCn	q-Value	PEP	IonScore	Exp Value	Charge	MH+ [Da]	ΔM [ppm]	RT [min]	# Missed Cleavages
	High	DFMAALEAEPYDDIVGETVEK	1	1	1	Q5M7W5		0	0	0.07608	44.76	0.00221906	2	2342.08	3.21235	76.9272	0
Q6AY86	Vacuolar protein sorting-associated protein 26A OS=Rattus norvegicus GN=Vps26a PE=2 SV=1 - [VP26A_RAT]	44.26	3.98	1	1	1	1	327	38.0907	6.56592
	A2	Sequence	# PSMs	# Proteins	# Protein Groups	Protein Group Accessions	Modifications	ΔCn	q-Value	PEP	IonScore	Exp Value	Charge	MH+ [Da]	ΔM [ppm]	RT [min]	# Missed Cleavages
	High	IEFVGQIELFNDK	1	1	1	Q6AY86		0	0	0.04132	44.26	0.00331289	2	1550.87	-601.612	63.6506	0
P17046	Lysosome-associated membrane glycoprotein 2 OS=Rattus norvegicus GN=Lamp2 PE=1 SV=2 - [LAMP2_RAT]	44.12	2.19	1	1	1	1	411	45.1351	7.88428
	A2	Sequence	# PSMs	# Proteins	# Protein Groups	Protein Group Accessions	Modifications	ΔCn	q-Value	PEP	IonScore	Exp Value	Charge	MH+ [Da]	ΔM [ppm]	RT [min]	# Missed Cleavages
	High	YLDFIFAVK	1	1	1	P17046		0	0	0.1721	44.12	0.00366733	2	1114.83	-705.734	65.7672	0
P07153	Dolichyl-diphosphooligosaccharide--protein glycosyltransferase subunit 1 OS=Rattus norvegicus GN=Rpn1 PE=2 SV=1 - [RPN1_RAT]	43.6	4.79	1	2	2	2	605	68.2616	6.50732
	A2	Sequence	# PSMs	# Proteins	# Protein Groups	Protein Group Accessions	Modifications	ΔCn	q-Value	PEP	IonScore	Exp Value	Charge	MH+ [Da]	ΔM [ppm]	RT [min]	# Missed Cleavages
	High	FVDHVFDEQVIDSLTVK	1	1	1	P07153		0	0	0.06352	39.16	0.00909435	2	1990.9	-58.1661	60.3051	0
	High	GEDEEDNNLEVR	1	1	1	P07153		0	0	0.1511	21.94	0.569684	2	1419.7	771.646	20.5064	0
P62494	Ras-related protein Rab-11A OS=Rattus norvegicus GN=Rab11a PE=1 SV=3 - [RB11A_RAT]	43	6.94	2	1	1	1	216	24.3784	6.56592
	A2	Sequence	# PSMs	# Proteins	# Protein Groups	Protein Group Accessions	Modifications	ΔCn	q-Value	PEP	IonScore	Exp Value	Charge	MH+ [Da]	ΔM [ppm]	RT [min]	# Missed Cleavages
	High	DHADSNIVIMLVGNK	1	2	1	P62494		0	0	0.01141	43	0.0039268	2	1626.71	539.884	53.7089	0
P19945	60S acidic ribosomal protein P0 OS=Rattus norvegicus GN=Rplp0 PE=1 SV=2 - [RLA0_RAT]	42.31	4.1	1	1	1	1	317	34.1938	6.25244
	A2	Sequence	# PSMs	# Proteins	# Protein Groups	Protein Group Accessions	Modifications	ΔCn	q-Value	PEP	IonScore	Exp Value	Charge	MH+ [Da]	ΔM [ppm]	RT [min]	# Missed Cleavages
	High	GTIEILSDVQLIK	1	1	1	P19945		0	0.001	0.2546	42.31	0.00504947	2	1428.87	24.3973	62.6226	0
E9PU28	Inosine-5'-monophosphate dehydrogenase 2 OS=Rattus norvegicus GN=Impdh2 PE=3 SV=1 - [IMDH2_RAT]	41.41	2.92	1	1	1	1	514	55.7798	7.28369
	A2	Sequence	# PSMs	# Proteins	# Protein Groups	Protein Group Accessions	Modifications	ΔCn	q-Value	PEP	IonScore	Exp Value	Charge	MH+ [Da]	ΔM [ppm]	RT [min]	# Missed Cleavages
	High	YEQGFITDPVVLSPK	1	1	1	E9PU28		0	0	0.02785	41.41	0.00569904	2	1694.71	1079.33	53.3338	0
Q80U96	Exportin-1 OS=Rattus norvegicus GN=Xpo1 PE=2 SV=1 - [XPO1_RAT]	41.31	1.4	1	1	1	1	1071	122.959	6.07471
	A2	Sequence	# PSMs	# Proteins	# Protein Groups	Protein Group Accessions	Modifications	ΔCn	q-Value	PEP	IonScore	Exp Value	Charge	MH+ [Da]	ΔM [ppm]	RT [min]	# Missed Cleavages
	High	EFAGEDTSDLFLEER	1	1	1	Q80U96		0	0	0.05161	41.31	0.00593903	2	1758.38	339.591	54.4642	0
O08651	D-3-phosphoglycerate dehydrogenase OS=Rattus norvegicus GN=Phgdh PE=1 SV=3 - [SERA_RAT]	41.08	5.07	1	2	2	2	533	56.4572	6.7124
	A2	Sequence	# PSMs	# Proteins	# Protein Groups	Protein Group Accessions	Modifications	ΔCn	q-Value	PEP	IonScore	Exp Value	Charge	MH+ [Da]	ΔM [ppm]	RT [min]	# Missed Cleavages
	High	ILQDGGLQVVEK	1	1	1	O08651		0	0	0.04465	41.08	0.00653888	2	1299.53	610.894	34.1827	0
	High	AGTGVDNVDLEAATR	1	1	1	O08651		0	0	0.1185	16.18	2.0918	2	1488.7	-17.8826	31.9817	0
Q5U216	ATP-dependent RNA helicase DDX39A OS=Rattus norvegicus GN=Ddx39a PE=2 SV=1 - [DX39A_RAT]	40.75	3.28	1	1	1	1	427	49.078	5.68115
	A2	Sequence	# PSMs	# Proteins	# Protein Groups	Protein Group Accessions	Modifications	ΔCn	q-Value	PEP	IonScore	Exp Value	Charge	MH+ [Da]	ΔM [ppm]	RT [min]	# Missed Cleavages
	High	GLAVTFVSDENDAK	1	1	1	Q5U216		0	0	0.02279	40.75	0.00697937	2	1466.7	670.997	38.6926	0
Q64303	Serine/threonine-protein kinase PAK 2 OS=Rattus norvegicus GN=Pak2 PE=1 SV=1 - [PAK2_RAT]	40.38	2.48	1	1	1	1	524	57.9238	5.77002
	A2	Sequence	# PSMs	# Proteins	# Protein Groups	Protein Group Accessions	Modifications	ΔCn	q-Value	PEP	IonScore	Exp Value	Charge	MH+ [Da]	ΔM [ppm]	RT [min]	# Missed Cleavages
	High	SDNVLLGMEGSVK	1	1	1	Q64303		0	0	0.07965	40.38	0.0085804	2	1348.69	12.5704	43.5845	0
P0C0A1	Vacuolar protein-sorting-associated protein 25 OS=Rattus norvegicus GN=Vps25 PE=1 SV=1 - [VPS25_RAT]	39.79	8.52	1	1	1	1	176	20.7485	6.34131
	A2	Sequence	# PSMs	# Proteins	# Protein Groups	Protein Group Accessions	Modifications	ΔCn	q-Value	PEP	IonScore	Exp Value	Charge	MH+ [Da]	ΔM [ppm]	RT [min]	# Missed Cleavages
	High	KLPVESIQIVLEELR	1	1	1	P0C0A1		0	0	0.1306	39.79	0.00821792	3	1767.02	555.879	69.8554	1
Q63945	Protein SET OS=Rattus norvegicus GN=Set PE=1 SV=2 - [SET_RAT]	39.65	9.69	2	2	2	2	289	33.3857	4.32275
	A2	Sequence	# PSMs	# Proteins	# Protein Groups	Protein Group Accessions	Modifications	ΔCn	q-Value	PEP	IonScore	Exp Value	Charge	MH+ [Da]	ΔM [ppm]	RT [min]	# Missed Cleavages
	High	EQQEAIEHIDEVQNEIDR	1	2	1	Q63945		0	0	0.05695	32.79	0.0361111	3	2195.8	353.712	41.3327	0
	High	VEVTEFEDIK	1	1	1	Q63945		0	0	0.2003	29.36	0.0942086	2	1209.69	894.937	41.3661	0
Q9WVC0	Septin-7 OS=Rattus norvegicus GN=Sept7 PE=1 SV=1 - [SEPT7_RAT]	39.17	5.28	1	1	1	1	436	50.4759	8.67529
	A2	Sequence	# PSMs	# Proteins	# Protein Groups	Protein Group Accessions	Modifications	ΔCn	q-Value	PEP	IonScore	Exp Value	Charge	MH+ [Da]	ΔM [ppm]	RT [min]	# Missed Cleavages
	High	STLINSLFLTDLYSPEYPGPSHR	1	1	1	Q9WVC0		0	0	0.0427	39.17	0.00726964	3	2609.07	675.078	70.57	0
P05370	Glucose-6-phosphate 1-dehydrogenase OS=Rattus norvegicus GN=G6pdx PE=1 SV=3 - [G6PD_RAT]	39.11	7.38	1	2	2	2	515	59.3378	6.37939
	A2	Sequence	# PSMs	# Proteins	# Protein Groups	Protein Group Accessions	Modifications	ΔCn	q-Value	PEP	IonScore	Exp Value	Charge	MH+ [Da]	ΔM [ppm]	RT [min]	# Missed Cleavages
	High	EELYQGDAFHQADTHIFIIMGASGDLAK	1	1	1	P05370		0	0	0.01766	39.11	0.00611878	3	3077.6	41.7139	63.5276	0
	High	GPTEADELMK	1	1	1	P05370		0	0.004	0.2918	20.39	0.905886	2	1091.51	921.197	23.9992	0
Q6AXN3	Transmembrane emp24 domain-containing protein 5 OS=Rattus norvegicus GN=Tmed5 PE=2 SV=1 - [TMED5_RAT]	38.72	5.24	1	1	1	1	229	26.1191	4.75439
	A2	Sequence	# PSMs	# Proteins	# Protein Groups	Protein Group Accessions	Modifications	ΔCn	q-Value	PEP	IonScore	Exp Value	Charge	MH+ [Da]	ΔM [ppm]	RT [min]	# Missed Cleavages
	High	LEDILESINSIK	1	1	1	Q6AXN3		0	0	0.06297	38.72	0.0124609	2	1375.2	1049.93	59.6602	0
P16638	ATP-citrate synthase OS=Rattus norvegicus GN=Acly PE=1 SV=1 - [ACLY_RAT]	38.51	2.82	1	2	2	2	1100	120.559	7.34229
	A2	Sequence	# PSMs	# Proteins	# Protein Groups	Protein Group Accessions	Modifications	ΔCn	q-Value	PEP	IonScore	Exp Value	Charge	MH+ [Da]	ΔM [ppm]	RT [min]	# Missed Cleavages
	High	TIAIIAEGIPEALTR	1	1	1	P16638		0	0	0.1324	42.29	0.00461242	2	1567.87	-20.4944	62.7731	0
	High	GQELIYAGMPITEVFK	1	1	1	P16638		0	0.009	0.3474	13.22	3.48747	2	1797.72	995.247	68.2463	0
P26284	Pyruvate dehydrogenase E1 component subunit alpha, somatic form, mitochondrial OS=Rattus norvegicus GN=Pdha1 PE=1 SV=2 - [ODPA_RAT]	38.07	3.33	1	1	1	1	390	43.1986	8.19189
	A2	Sequence	# PSMs	# Proteins	# Protein Groups	Protein Group Accessions	Modifications	ΔCn	q-Value	PEP	IonScore	Exp Value	Charge	MH+ [Da]	ΔM [ppm]	RT [min]	# Missed Cleavages
	High	LEEGPPVTTVLTR	1	1	1	P26284		0	0	0.1853	38.07	0.0135759	2	1411.36	-293.61	40.3565	0
P50393	Cytosolic phospholipase A2 OS=Rattus norvegicus GN=Pla2g4a PE=2 SV=1 - [PA24A_RAT]	38.05	3.32	1	1	1	1	752	85.6517	5.35107
	A2	Sequence	# PSMs	# Proteins	# Protein Groups	Protein Group Accessions	Modifications	ΔCn	q-Value	PEP	IonScore	Exp Value	Charge	MH+ [Da]	ΔM [ppm]	RT [min]	# Missed Cleavages
	High	GTFGDMLDTPDPYVELFISTTPDSR	1	1	1	P50393		0	0	0.05204	38.05	0.00875814	2	2774.27	-5.19939	85.2637	0
Q6AXS4	Renin receptor OS=Rattus norvegicus GN=Atp6ap2 PE=2 SV=1 - [RENR_RAT]	38.04	11.43	1	2	2	2	350	39.0573	5.5415
	A2	Sequence	# PSMs	# Proteins	# Protein Groups	Protein Group Accessions	Modifications	ΔCn	q-Value	PEP	IonScore	Exp Value	Charge	MH+ [Da]	ΔM [ppm]	RT [min]	# Missed Cleavages
	High	DHSPDLYSLELAGLDELGK	1	1	1	Q6AXS4		0	0	0.06262	38.04	0.0107884	2	2072.07	23.6809	69.7451	0
	High	FADDMYSLYGGNAVVELVTVK	1	1	1	Q6AXS4		0	0	0.0852	23.5	0.295705	2	2291.7	249.819	75.8135	0
P85834	Elongation factor Tu, mitochondrial OS=Rattus norvegicus GN=Tufm PE=1 SV=1 - [EFTU_RAT]	37.96	3.98	1	1	1	1	452	49.491	7.56201
	A2	Sequence	# PSMs	# Proteins	# Protein Groups	Protein Group Accessions	Modifications	ΔCn	q-Value	PEP	IonScore	Exp Value	Charge	MH+ [Da]	ΔM [ppm]	RT [min]	# Missed Cleavages
	High	ADAVQDSEMVELVELEIR	1	1	1	P85834		0	0	0.07497	37.96	0.0113889	2	2047.23	599.167	74.5513	0
O88831	Calcium/calmodulin-dependent protein kinase kinase 2 OS=Rattus norvegicus GN=Camkk2 PE=1 SV=1 - [KKCC2_RAT]	37.91	2.39	1	1	1	1	587	64.4054	5.89697
	A2	Sequence	# PSMs	# Proteins	# Protein Groups	Protein Group Accessions	Modifications	ΔCn	q-Value	PEP	IonScore	Exp Value	Charge	MH+ [Da]	ΔM [ppm]	RT [min]	# Missed Cleavages
	High	GPIEQVYQEIAILK	1	1	1	O88831		0	0	0.04437	37.91	0.0131954	2	1601.54	404.147	72.2324	0
B2GUV7	Eukaryotic translation initiation factor 5B OS=Rattus norvegicus GN=Eif5b PE=1 SV=1 - [IF2P_RAT]	37.77	1.23	1	1	1	1	1216	137.602	5.56689
	A2	Sequence	# PSMs	# Proteins	# Protein Groups	Protein Group Accessions	Modifications	ΔCn	q-Value	PEP	IonScore	Exp Value	Charge	MH+ [Da]	ΔM [ppm]	RT [min]	# Missed Cleavages
	High	DPIVIGVTVEAGQVK	1	1	1	B2GUV7		0	0	0.01239	37.77	0.0136946	2	1525.7	551.274	50.8605	0
P62815	V-type proton ATPase subunit B, brain isoform OS=Rattus norvegicus GN=Atp6v1b2 PE=1 SV=1 - [VATB2_RAT]	37.74	3.33	1	1	1	2	511	56.5149	5.80811
	A2	Sequence	# PSMs	# Proteins	# Protein Groups	Protein Group Accessions	Modifications	ΔCn	q-Value	PEP	IonScore	Exp Value	Charge	MH+ [Da]	ΔM [ppm]	RT [min]	# Missed Cleavages
	High	HVLVILTDMSSYAEALR	2	1	1	P62815		0	0	0.06796	37.74	0.0124602	3	1917.78	-118.673	67.0285	0
P35427	60S ribosomal protein L13a OS=Rattus norvegicus GN=Rpl13a PE=1 SV=2 - [RL13A_RAT]	37.41	5.42	1	1	1	1	203	23.4614	11.019
	A2	Sequence	# PSMs	# Proteins	# Protein Groups	Protein Group Accessions	Modifications	ΔCn	q-Value	PEP	IonScore	Exp Value	Charge	MH+ [Da]	ΔM [ppm]	RT [min]	# Missed Cleavages
	High	AEGQVLVLDGR	1	1	1	P35427		0	0	0.07311	37.41	0.0169569	2	1157.52	765.025	31.8965	0
Q9ER34	Aconitate hydratase, mitochondrial OS=Rattus norvegicus GN=Aco2 PE=1 SV=2 - [ACON_RAT]	37.31	1.28	1	1	1	1	780	85.38	7.82568
	A2	Sequence	# PSMs	# Proteins	# Protein Groups	Protein Group Accessions	Modifications	ΔCn	q-Value	PEP	IonScore	Exp Value	Charge	MH+ [Da]	ΔM [ppm]	RT [min]	# Missed Cleavages
	High	DLEDLQILIK	1	1	1	Q9ER34		0	0	0.1366	37.31	0.017612	2	1200.69	831.553	64.1475	0
P29314	40S ribosomal protein S9 OS=Rattus norvegicus GN=Rps9 PE=1 SV=4 - [RS9_RAT]	37.15	3.61	1	1	1	1	194	22.5776	10.6528
	A2	Sequence	# PSMs	# Proteins	# Protein Groups	Protein Group Accessions	Modifications	ΔCn	q-Value	PEP	IonScore	Exp Value	Charge	MH+ [Da]	ΔM [ppm]	RT [min]	# Missed Cleavages
	High	IEDFLER	1	1	1	P29314		0	0	0.2128	37.15	0.0174923	2	922.505	1124.34	34.7323	0
O08815	STE20-like serine/threonine-protein kinase OS=Rattus norvegicus GN=Slk PE=2 SV=1 - [SLK_RAT]	36.98	2.24	1	2	2	2	1206	137.804	5.021
	A2	Sequence	# PSMs	# Proteins	# Protein Groups	Protein Group Accessions	Modifications	ΔCn	q-Value	PEP	IonScore	Exp Value	Charge	MH+ [Da]	ΔM [ppm]	RT [min]	# Missed Cleavages
	High	FIVDGVEVSVTTSK	1	1	1	O08815		0	0	0.07141	36.98	0.0168676	2	1480.7	-59.1051	51.2358	0
	Medium	QTLEALNYLHDNK	1	1	1	O08815		0	0.015	0.407	21.94	0.540896	2	1558.87	55.6691	39.1675	0
P52590	Nuclear pore complex protein Nup107 OS=Rattus norvegicus GN=Nup107 PE=1 SV=1 - [NU107_RAT]	36.95	1.51	1	1	1	1	926	107.141	5.52881
	A2	Sequence	# PSMs	# Proteins	# Protein Groups	Protein Group Accessions	Modifications	ΔCn	q-Value	PEP	IonScore	Exp Value	Charge	MH+ [Da]	ΔM [ppm]	RT [min]	# Missed Cleavages
	High	IDVIDWLVFDPAQR	1	1	1	P52590		0	0	0.04039	36.95	0.0162378	2	1688.05	688.04	82.2543	0
Q60587	Trifunctional enzyme subunit beta, mitochondrial OS=Rattus norvegicus GN=Hadhb PE=1 SV=1 - [ECHB_RAT]	36.72	3.37	1	1	1	1	475	51.3815	9.46631
	A2	Sequence	# PSMs	# Proteins	# Protein Groups	Protein Group Accessions	Modifications	ΔCn	q-Value	PEP	IonScore	Exp Value	Charge	MH+ [Da]	ΔM [ppm]	RT [min]	# Missed Cleavages
	High	DVVDYIIFGTVIQEVK	1	1	1	Q60587		0	0	0.03174	36.72	0.0162164	2	1839.22	666.984	85.2791	0
P24049	60S ribosomal protein L17 OS=Rattus norvegicus GN=Rpl17 PE=2 SV=3 - [RL17_RAT]	36.27	14.13	1	2	2	2	184	21.3834	10.1841
	A2	Sequence	# PSMs	# Proteins	# Protein Groups	Protein Group Accessions	Modifications	ΔCn	q-Value	PEP	IonScore	Exp Value	Charge	MH+ [Da]	ΔM [ppm]	RT [min]	# Missed Cleavages
	High	GLDVDSLVIEHIQVNK	1	1	1	P24049		0	0.001	0.2336	24.96	0.25277	3	1779.03	33.9703	55.9259	0
	High	YSLDPENPTK	1	1	1	P24049		0	0.004	0.295	36.27	0.0213269	2	1163.68	108.905	27.9521	0
P12785	Fatty acid synthase OS=Rattus norvegicus GN=Fasn PE=1 SV=3 - [FAS_RAT]	36.21	0.76	1	1	1	1	2505	272.478	6.39209
	A2	Sequence	# PSMs	# Proteins	# Protein Groups	Protein Group Accessions	Modifications	ΔCn	q-Value	PEP	IonScore	Exp Value	Charge	MH+ [Da]	ΔM [ppm]	RT [min]	# Missed Cleavages
	High	LLLPEDPLISGLLNSQALK	1	1	1	P12785		0	0	0.02644	36.21	0.0173635	3	2035.29	542.685	81.423	0
Q5RK09	Eukaryotic translation initiation factor 3 subunit G OS=Rattus norvegicus GN=Eif3g PE=2 SV=1 - [EIF3G_RAT]	35.97	4.06	1	1	1	1	320	35.6289	5.89697
	A2	Sequence	# PSMs	# Proteins	# Protein Groups	Protein Group Accessions	Modifications	ΔCn	q-Value	PEP	IonScore	Exp Value	Charge	MH+ [Da]	ΔM [ppm]	RT [min]	# Missed Cleavages
	High	ELAEQLGLSTGEK	1	1	1	Q5RK09		0	0	0.1412	35.97	0.0229407	2	1374.48	-165.325	36.6255	0
Q63413	Spliceosome RNA helicase Ddx39b OS=Rattus norvegicus GN=Ddx39b PE=1 SV=3 - [DX39B_RAT]	35.49	5.14	1	1	1	1	428	49.004	5.66846
	A2	Sequence	# PSMs	# Proteins	# Protein Groups	Protein Group Accessions	Modifications	ΔCn	q-Value	PEP	IonScore	Exp Value	Charge	MH+ [Da]	ΔM [ppm]	RT [min]	# Missed Cleavages
	High	FEVNISELPDEIDISSYIEQTR	1	1	1	Q63413		0	0	0.1367	35.49	0.016921	2	2597.26	0.311322	80.4247	0
Q66X93	Staphylococcal nuclease domain-containing protein 1 OS=Rattus norvegicus GN=Snd1 PE=2 SV=1 - [SND1_RAT]	35.23	1.21	1	1	1	2	909	101.888	7.18115
	A2	Sequence	# PSMs	# Proteins	# Protein Groups	Protein Group Accessions	Modifications	ΔCn	q-Value	PEP	IonScore	Exp Value	Charge	MH+ [Da]	ΔM [ppm]	RT [min]	# Missed Cleavages
	High	EVEVEVESMDK	2	1	1	Q66X93		0	0	0.1185	32	0.0560921	2	1293.69	80.2217	29.1981	0
O35094	Mitochondrial import inner membrane translocase subunit TIM44 OS=Rattus norvegicus GN=Timm44 PE=2 SV=1 - [TIM44_RAT]	35.07	2.65	1	1	1	1	453	51.0283	8.14795
	A2	Sequence	# PSMs	# Proteins	# Protein Groups	Protein Group Accessions	Modifications	ΔCn	q-Value	PEP	IonScore	Exp Value	Charge	MH+ [Da]	ΔM [ppm]	RT [min]	# Missed Cleavages
	High	TEMSEVLTEILR	1	1	1	O35094		0	0	0.06084	35.07	0.0263718	2	1421.87	794.794	71.4655	0
D2XV59	GTP-binding protein 1 OS=Rattus norvegicus GN=Gtpbp1 PE=1 SV=1 - [GTPB1_RAT]	34.88	2.09	1	1	1	1	669	72.4431	8.33838
	A2	Sequence	# PSMs	# Proteins	# Protein Groups	Protein Group Accessions	Modifications	ΔCn	q-Value	PEP	IonScore	Exp Value	Charge	MH+ [Da]	ΔM [ppm]	RT [min]	# Missed Cleavages
	Medium	SMAEQIEADVILLR	1	1	1	D2XV59		0	0.021	0.4251	34.88	0.0272423	2	1586.71	-714.367	70.6035	0
Q9ESW0	DNA damage-binding protein 1 OS=Rattus norvegicus GN=Ddb1 PE=2 SV=1 - [DDB1_RAT]	34.68	0.96	1	1	1	1	1140	126.781	5.33838
	A2	Sequence	# PSMs	# Proteins	# Protein Groups	Protein Group Accessions	Modifications	ΔCn	q-Value	PEP	IonScore	Exp Value	Charge	MH+ [Da]	ΔM [ppm]	RT [min]	# Missed Cleavages
	High	EEQMDGTVTLK	1	1	1	Q9ESW0		0	0	0.0995	34.68	0.0293091	2	1251.69	875.687	24.668	0
P38652	Phosphoglucomutase-1 OS=Rattus norvegicus GN=Pgm1 PE=1 SV=2 - [PGM1_RAT]	34.63	5.52	1	2	2	2	562	61.3646	6.75635
	A2	Sequence	# PSMs	# Proteins	# Protein Groups	Protein Group Accessions	Modifications	ΔCn	q-Value	PEP	IonScore	Exp Value	Charge	MH+ [Da]	ΔM [ppm]	RT [min]	# Missed Cleavages
	High	INQDPQVMLAPLISIALK	1	1	1	P38652		0	0	0.1649	34.63	0.0233814	2	1964.56	222.213	81.2185	0
	Medium	YDYEEVEAEGANK	1	1	1	P38652		0	0.013	0.4008	11.35	6.1997	2	1515.54	-730.255	29.5735	0
Q6PDU1	Serine/arginine-rich splicing factor 2 OS=Rattus norvegicus GN=Srsf2 PE=1 SV=3 - [SRSF2_RAT]	34.6	7.69	1	1	1	1	221	25.4612	11.854
	A2	Sequence	# PSMs	# Proteins	# Protein Groups	Protein Group Accessions	Modifications	ΔCn	q-Value	PEP	IonScore	Exp Value	Charge	MH+ [Da]	ΔM [ppm]	RT [min]	# Missed Cleavages
	High	DAEDAMDAMDGAVLDGR	1	1	1	Q6PDU1		0	0	0.03661	34.6	0.0274962	2	1752.22	282.756	56.9136	0
Q9WV25	Poly(U)-binding-splicing factor PUF60 OS=Rattus norvegicus GN=Puf60 PE=2 SV=2 - [PUF60_RAT]	34.46	2.13	1	1	1	1	564	60.2108	5.2876
	A2	Sequence	# PSMs	# Proteins	# Protein Groups	Protein Group Accessions	Modifications	ΔCn	q-Value	PEP	IonScore	Exp Value	Charge	MH+ [Da]	ΔM [ppm]	RT [min]	# Missed Cleavages
	High	QGEEEDAEIIVK	1	1	1	Q9WV25		0	0	0.1217	34.46	0.0324435	2	1359.7	23.1169	29.2549	0
P97536	Cullin-associated NEDD8-dissociated protein 1 OS=Rattus norvegicus GN=Cand1 PE=1 SV=1 - [CAND1_RAT]	34.41	1.22	1	1	1	1	1230	136.275	5.78271
	A2	Sequence	# PSMs	# Proteins	# Protein Groups	Protein Group Accessions	Modifications	ΔCn	q-Value	PEP	IonScore	Exp Value	Charge	MH+ [Da]	ΔM [ppm]	RT [min]	# Missed Cleavages
	High	DLLDSVLPHLYNETK	1	1	1	P97536		0	0	0.08442	34.41	0.0290881	2	1758.55	931.846	67.524	0
P55053	Fatty acid-binding protein, epidermal OS=Rattus norvegicus GN=Fabp5 PE=1 SV=3 - [FABP5_RAT]	34.09	6.67	1	1	1	2	135	15.0495	7.18115
	A2	Sequence	# PSMs	# Proteins	# Protein Groups	Protein Group Accessions	Modifications	ΔCn	q-Value	PEP	IonScore	Exp Value	Charge	MH+ [Da]	ΔM [ppm]	RT [min]	# Missed Cleavages
	High	FDETTADGR	2	1	1	P55053		0	0	0.1492	34.09	0.0324822	2	1011.34	-93.7239	13.6623	0
P62859	40S ribosomal protein S28 OS=Rattus norvegicus GN=Rps28 PE=1 SV=1 - [RS28_RAT]	33.88	17.39	1	1	1	1	69	7.8362	10.6968
	A2	Sequence	# PSMs	# Proteins	# Protein Groups	Protein Group Accessions	Modifications	ΔCn	q-Value	PEP	IonScore	Exp Value	Charge	MH+ [Da]	ΔM [ppm]	RT [min]	# Missed Cleavages
	High	EGDVLTLLESER	1	1	1	P62859		0	0	0.07316	33.88	0.0362196	2	1360.76	45.0942	59.0034	0
P13832	Myosin regulatory light chain RLC-A OS=Rattus norvegicus GN=Rlc-a PE=2 SV=2 - [MRLCA_RAT]	33.72	6.4	2	1	1	1	172	19.8825	4.80518
	A2	Sequence	# PSMs	# Proteins	# Protein Groups	Protein Group Accessions	Modifications	ΔCn	q-Value	PEP	IonScore	Exp Value	Charge	MH+ [Da]	ΔM [ppm]	RT [min]	# Missed Cleavages
	High	FTDEEVDELYR	1	2	1	P13832		0	0	0.1201	33.72	0.0395958	2	1416.53	634.773	42.5577	0
Q9Z1A6	Vigilin OS=Rattus norvegicus GN=Hdlbp PE=1 SV=1 - [VIGLN_RAT]	33.63	2.6	1	2	2	2	1268	141.496	6.96143
	A2	Sequence	# PSMs	# Proteins	# Protein Groups	Protein Group Accessions	Modifications	ΔCn	q-Value	PEP	IonScore	Exp Value	Charge	MH+ [Da]	ΔM [ppm]	RT [min]	# Missed Cleavages
	High	EALEALVPVTIEVEVPFDLHR	1	1	1	Q9Z1A6		0	0	0.05825	33.63	0.0274629	2	2377.25	407.867	76.4695	0
	High	HEVLLISAEQDK	1	1	1	Q9Z1A6		0	0.009	0.3632	21.38	0.638991	2	1379.86	-1354.59	26.0007	0
P70541	Translation initiation factor eIF-2B subunit gamma OS=Rattus norvegicus GN=Eif2b3 PE=2 SV=2 - [EI2BG_RAT]	33.17	2.65	1	1	1	1	452	50.4031	6.96143
	A2	Sequence	# PSMs	# Proteins	# Protein Groups	Protein Group Accessions	Modifications	ΔCn	q-Value	PEP	IonScore	Exp Value	Charge	MH+ [Da]	ΔM [ppm]	RT [min]	# Missed Cleavages
	High	VGFEEVIVVTTK	1	1	1	P70541		0	0.001	0.2787	33.17	0.042797	2	1320.69	-36.2001	51.5633	0
Q920L2	Succinate dehydrogenase [ubiquinone] flavoprotein subunit, mitochondrial OS=Rattus norvegicus GN=Sdha PE=1 SV=1 - [DHSA_RAT]	33.16	4.42	1	1	1	1	656	71.5697	7.1665
	A2	Sequence	# PSMs	# Proteins	# Protein Groups	Protein Group Accessions	Modifications	ΔCn	q-Value	PEP	IonScore	Exp Value	Charge	MH+ [Da]	ΔM [ppm]	RT [min]	# Missed Cleavages
	High	VSDAISTQYPVVDHEFDAVVVGAGGAGLR	1	1	1	Q920L2		0	0	0.04622	33.16	0.0275102	3	2931.34	637.492	64.0255	0
P85970	Actin-related protein 2/3 complex subunit 2 OS=Rattus norvegicus GN=Arpc2 PE=1 SV=1 - [ARPC2_RAT]	32.26	6.33	1	2	2	3	300	34.3695	7.35693
	A2	Sequence	# PSMs	# Proteins	# Protein Groups	Protein Group Accessions	Modifications	ΔCn	q-Value	PEP	IonScore	Exp Value	Charge	MH+ [Da]	ΔM [ppm]	RT [min]	# Missed Cleavages
	High	IIEETLALK	1	1	1	P85970		0	0	0.1876	31.26	0.0753033	2	1029.51	-105.285	35.5594	0
	High	DDETMYVESK	2	1	1	P85970		0	0	0.1983	26.5	0.217156	2	1217.69	972.12	22.3829	0
D3ZCL3	U1 small nuclear ribonucleoprotein C OS=Rattus norvegicus GN=Snrpc PE=3 SV=1 - [RU1C_RAT]	32.23	7.55	1	1	1	1	159	17.3512	9.67139
	A2	Sequence	# PSMs	# Proteins	# Protein Groups	Protein Group Accessions	Modifications	ΔCn	q-Value	PEP	IonScore	Exp Value	Charge	MH+ [Da]	ΔM [ppm]	RT [min]	# Missed Cleavages
	High	WMEEQAQSLIDK	1	1	1	D3ZCL3		0	0	0.1207	32.23	0.0513437	2	1477.7	1.69847	44.1701	0
P17074	40S ribosomal protein S19 OS=Rattus norvegicus GN=Rps19 PE=2 SV=3 - [RS19_RAT]	32.15	12.41	1	2	2	2	145	16.0756	10.4038
	A2	Sequence	# PSMs	# Proteins	# Protein Groups	Protein Group Accessions	Modifications	ΔCn	q-Value	PEP	IonScore	Exp Value	Charge	MH+ [Da]	ΔM [ppm]	RT [min]	# Missed Cleavages
	High	VPEWVDTVK	1	1	1	P17074		0	0	0.1479	32.15	0.0634223	2	1072.68	104.712	36.824	0
	Medium	DVNQQEFVR	1	1	1	P17074		0	0.02	0.4221	14.77	3.1142	2	1134.35	-179.951	24.0379	0
O70257	Syntaxin-7 OS=Rattus norvegicus GN=Stx7 PE=1 SV=4 - [STX7_RAT]	32.15	5.36	1	1	1	1	261	29.8323	5.42725
	A2	Sequence	# PSMs	# Proteins	# Protein Groups	Protein Group Accessions	Modifications	ΔCn	q-Value	PEP	IonScore	Exp Value	Charge	MH+ [Da]	ΔM [ppm]	RT [min]	# Missed Cleavages
	High	QLEADIMDINEIFK	1	1	1	O70257		0	0	0.06176	32.15	0.0501954	2	1679.25	248.175	72.6101	0
Q09167	Serine/arginine-rich splicing factor 5 OS=Rattus norvegicus GN=Srsf5 PE=2 SV=1 - [SRSF5_RAT]	31.78	4.46	1	1	1	1	269	30.8731	11.561
	A2	Sequence	# PSMs	# Proteins	# Protein Groups	Protein Group Accessions	Modifications	ΔCn	q-Value	PEP	IonScore	Exp Value	Charge	MH+ [Da]	ΔM [ppm]	RT [min]	# Missed Cleavages
	High	DADDAVYELDGK	1	1	1	Q09167		0	0	0.07668	31.78	0.0564513	2	1310.53	-37.198	36.5006	0
Q9EST6	Acidic leucine-rich nuclear phosphoprotein 32 family member B OS=Rattus norvegicus GN=Anp32b PE=2 SV=1 - [AN32B_RAT]	31.3	6.99	1	1	1	1	272	31.042	3.99268
	A2	Sequence	# PSMs	# Proteins	# Protein Groups	Protein Group Accessions	Modifications	ΔCn	q-Value	PEP	IonScore	Exp Value	Charge	MH+ [Da]	ΔM [ppm]	RT [min]	# Missed Cleavages
	High	LAEELPSLTHLNLSGNNLK	1	1	1	Q9EST6		0	0	0.09441	31.3	0.0510021	2	2063.23	58.3331	53.0281	0
Q5U1X1	Oligoribonuclease, mitochondrial OS=Rattus norvegicus GN=Rexo2 PE=2 SV=1 - [ORN_RAT]	31.22	7.59	1	1	1	1	237	26.7346	7.15186
	A2	Sequence	# PSMs	# Proteins	# Protein Groups	Protein Group Accessions	Modifications	ΔCn	q-Value	PEP	IonScore	Exp Value	Charge	MH+ [Da]	ΔM [ppm]	RT [min]	# Missed Cleavages
	High	ESTVTLQQAEYEFLSFVR	1	1	1	Q5U1X1		0	0	0.0541	31.22	0.0544421	2	2146.24	-385.559	84.7927	0
Q5RKI0	WD repeat-containing protein 1 OS=Rattus norvegicus GN=Wdr1 PE=1 SV=3 - [WDR1_RAT]	31.22	3.47	1	1	1	1	606	66.1399	6.62451
	A2	Sequence	# PSMs	# Proteins	# Protein Groups	Protein Group Accessions	Modifications	ΔCn	q-Value	PEP	IonScore	Exp Value	Charge	MH+ [Da]	ΔM [ppm]	RT [min]	# Missed Cleavages
	High	FGAVFLWDTGSSVGEITGHNK	1	1	1	Q5RKI0		0	0	0.1107	31.22	0.0486279	3	2222.3	95.1951	61.2705	0
Q6AXS5	Plasminogen activator inhibitor 1 RNA-binding protein OS=Rattus norvegicus GN=Serbp1 PE=1 SV=2 - [PAIRB_RAT]	31.16	7.13	1	2	2	2	407	44.7273	8.54346
	A2	Sequence	# PSMs	# Proteins	# Protein Groups	Protein Group Accessions	Modifications	ΔCn	q-Value	PEP	IonScore	Exp Value	Charge	MH+ [Da]	ΔM [ppm]	RT [min]	# Missed Cleavages
	High	FDQLFDDESDPFEVLK	1	1	1	Q6AXS5		0	0	0.1432	28.36	0.105545	2	1943.06	-427.484	72.4533	0
	High	ENEVEEVKEEGPK	1	1	1	Q6AXS5		0	0	0.145	22.8	0.438477	2	1516.04	210.924	17.9046	1
Q9QZA2	Programmed cell death 6-interacting protein OS=Rattus norvegicus GN=Pdcd6ip PE=1 SV=2 - [PDC6I_RAT]	29.62	1.95	1	1	1	1	873	96.5705	6.52197
	A2	Sequence	# PSMs	# Proteins	# Protein Groups	Protein Group Accessions	Modifications	ΔCn	q-Value	PEP	IonScore	Exp Value	Charge	MH+ [Da]	ΔM [ppm]	RT [min]	# Missed Cleavages
	High	NLATAYDNFVELVANLK	1	1	1	Q9QZA2		0	0	0.05082	29.62	0.0831678	2	1896.39	738.348	86.506	0
P08503	Medium-chain specific acyl-CoA dehydrogenase, mitochondrial OS=Rattus norvegicus GN=Acadm PE=1 SV=1 - [ACADM_RAT]	29.54	3.8	1	1	1	1	421	46.5258	8.41162
	A2	Sequence	# PSMs	# Proteins	# Protein Groups	Protein Group Accessions	Modifications	ΔCn	q-Value	PEP	IonScore	Exp Value	Charge	MH+ [Da]	ΔM [ppm]	RT [min]	# Missed Cleavages
	High	QEPGLGFSFELTEQQK	1	1	1	P08503		0	0	0.1153	29.54	0.0842693	2	1837.22	-367.652	56.927	0
Q9WUD2	Transient receptor potential cation channel subfamily V member 2 OS=Rattus norvegicus GN=Trpv2 PE=1 SV=2 - [TRPV2_RAT]	29.32	1.84	1	1	1	1	761	86.6507	6.771
	A2	Sequence	# PSMs	# Proteins	# Protein Groups	Protein Group Accessions	Modifications	ΔCn	q-Value	PEP	IonScore	Exp Value	Charge	MH+ [Da]	ΔM [ppm]	RT [min]	# Missed Cleavages
	High	GVPEELTGLLEYLR	1	1	1	Q9WUD2		0	0	0.1259	29.32	0.103559	2	1589.04	115.138	82.293	0
P38062	Methionine aminopeptidase 2 OS=Rattus norvegicus GN=Metap2 PE=1 SV=2 - [AMPM2_RAT]	29.19	3.56	1	1	1	1	478	53.0183	6.02393
	A2	Sequence	# PSMs	# Proteins	# Protein Groups	Protein Group Accessions	Modifications	ΔCn	q-Value	PEP	IonScore	Exp Value	Charge	MH+ [Da]	ΔM [ppm]	RT [min]	# Missed Cleavages
	High	MEEGEVYAIETFGSTGK	1	1	1	P38062		0	0	0.04525	29.19	0.0903777	2	1849.72	1019.13	53.4991	0
Q5XI78	2-oxoglutarate dehydrogenase, mitochondrial OS=Rattus norvegicus GN=Ogdh PE=1 SV=1 - [ODO1_RAT]	28.71	1.37	1	1	1	1	1023	116.221	6.771
	A2	Sequence	# PSMs	# Proteins	# Protein Groups	Protein Group Accessions	Modifications	ΔCn	q-Value	PEP	IonScore	Exp Value	Charge	MH+ [Da]	ΔM [ppm]	RT [min]	# Missed Cleavages
	High	IEQLSPFPFDLLLK	1	1	1	Q5XI78		0	0	0.1868	28.71	0.11285	2	1658.74	-719.722	82.9163	0
Q4V7C6	GMP synthase [glutamine-hydrolyzing] OS=Rattus norvegicus GN=Gmps PE=1 SV=1 - [GUAA_RAT]	28.5133	8.66	1	3	3	3	693	76.7088	6.63916
	A2	Sequence	# PSMs	# Proteins	# Protein Groups	Protein Group Accessions	Modifications	ΔCn	q-Value	PEP	IonScore	Exp Value	Charge	MH+ [Da]	ΔM [ppm]	RT [min]	# Missed Cleavages
	High	EEIVLLTHGDSVDK	1	1	1	Q4V7C6		0	0	0.04811	26.12	0.210135	2	1555.87	688.75	33.1323	0
	High	TFITSDFMTGVPATPGNEIPVEVVLK	1	1	1	Q4V7C6		0	0	0.2233	22.25	0.338634	2	2763.61	424.362	77.315	0
	High	EPPTDVTPTFLTTGVLSTLR	1	1	1	Q4V7C6		0	0.001	0.2801	16.81	1.51751	2	2147.07	897.785	72.9197	0
P62278	40S ribosomal protein S13 OS=Rattus norvegicus GN=Rps13 PE=2 SV=2 - [RS13_RAT]	28.19	9.93	1	1	1	1	151	17.2117	10.5356
	A2	Sequence	# PSMs	# Proteins	# Protein Groups	Protein Group Accessions	Modifications	ΔCn	q-Value	PEP	IonScore	Exp Value	Charge	MH+ [Da]	ΔM [ppm]	RT [min]	# Missed Cleavages
	High	GLAPDLPEDLYHLIK	1	1	1	P62278		0	0.001	0.2549	28.19	0.119999	3	1694.77	504.258	65.5984	0
P63245	Guanine nucleotide-binding protein subunit beta-2-like 1 OS=Rattus norvegicus GN=Gnb2l1 PE=1 SV=3 - [GBLP_RAT]	27.96	3.15	1	1	1	1	317	35.0546	7.69385
	A2	Sequence	# PSMs	# Proteins	# Protein Groups	Protein Group Accessions	Modifications	ΔCn	q-Value	PEP	IonScore	Exp Value	Charge	MH+ [Da]	ΔM [ppm]	RT [min]	# Missed Cleavages
	High	DETNYGIPQR	1	1	1	P63245		0	0	0.1698	27.96	0.148039	2	1192.52	-33.3469	25.3043	0
Q62857	DNA damage-inducible transcript 3 protein OS=Rattus norvegicus GN=Ddit3 PE=2 SV=1 - [DDIT3_RAT]	27.61	11.9	1	1	1	1	168	19.0012	4.60205
	A2	Sequence	# PSMs	# Proteins	# Protein Groups	Protein Group Accessions	Modifications	ΔCn	q-Value	PEP	IonScore	Exp Value	Charge	MH+ [Da]	ΔM [ppm]	RT [min]	# Missed Cleavages
	Medium	SPDSSQSSmAQEEEEEDQGR	1	1	1	Q62857	M9(Oxidation)	0	0.019	0.4179	27.61	0.120066	3	2242.05	81.1138	49.127	0
P31399	ATP synthase subunit d, mitochondrial OS=Rattus norvegicus GN=Atp5h PE=1 SV=3 - [ATP5H_RAT]	27.37	7.45	1	1	1	1	161	18.7516	6.59521
	A2	Sequence	# PSMs	# Proteins	# Protein Groups	Protein Group Accessions	Modifications	ΔCn	q-Value	PEP	IonScore	Exp Value	Charge	MH+ [Da]	ΔM [ppm]	RT [min]	# Missed Cleavages
	High	YPYWPHQPIENL	1	1	1	P31399		0	0	0.07501	27.37	0.155289	2	1556.87	76.7194	55.0334	0
Q03346	Mitochondrial-processing peptidase subunit beta OS=Rattus norvegicus GN=Pmpcb PE=1 SV=3 - [MPPB_RAT]	26.71	4.29	1	1	1	1	489	54.2304	6.69775
	A2	Sequence	# PSMs	# Proteins	# Protein Groups	Protein Group Accessions	Modifications	ΔCn	q-Value	PEP	IonScore	Exp Value	Charge	MH+ [Da]	ΔM [ppm]	RT [min]	# Missed Cleavages
	High	AVEILADIIQNSTLGEAEIER	1	1	1	Q03346		0	0	0.03891	26.71	0.132142	2	2283.58	-273.386	77.1021	0
Q62717	Calcium-dependent secretion activator 1 OS=Rattus norvegicus GN=Cadps PE=1 SV=1 - [CAPS1_RAT]	26.53	3.41	1	1	1	1	1289	146.173	5.8208
	A2	Sequence	# PSMs	# Proteins	# Protein Groups	Protein Group Accessions	Modifications	ΔCn	q-Value	PEP	IonScore	Exp Value	Charge	MH+ [Da]	ΔM [ppm]	RT [min]	# Missed Cleavages
	Medium	TNEGSAGSAGmGGSGAGAGVGAGGGGGSGASSGGGAGGLQPSSR	1	1	1	Q62717	M11(Oxidation)	0	0.013	0.4036	26.53	0.106274	3	3436.87	-183.754	77.7553	0
Q6AYK6	Calcyclin-binding protein OS=Rattus norvegicus GN=Cacybp PE=1 SV=1 - [CYBP_RAT]	26.27	3.93	1	1	1	1	229	26.5247	7.86963
	A2	Sequence	# PSMs	# Proteins	# Protein Groups	Protein Group Accessions	Modifications	ΔCn	q-Value	PEP	IonScore	Exp Value	Charge	MH+ [Da]	ΔM [ppm]	RT [min]	# Missed Cleavages
	High	WDYLTQVEK	1	1	1	Q6AYK6		0	0	0.1899	26.27	0.192143	2	1182.52	790.913	41.5253	0
Q8VHK7	Hepatoma-derived growth factor OS=Rattus norvegicus GN=Hdgf PE=1 SV=2 - [HDGF_RAT]	25.98	6.75	1	1	1	1	237	26.4716	4.80518
	A2	Sequence	# PSMs	# Proteins	# Protein Groups	Protein Group Accessions	Modifications	ΔCn	q-Value	PEP	IonScore	Exp Value	Charge	MH+ [Da]	ΔM [ppm]	RT [min]	# Missed Cleavages
	High	GFSEGLWEIENNPTVK	1	1	1	Q8VHK7		0	0	0.1628	25.98	0.202888	2	1821.72	1006.88	56.1137	0
O70490	Acyl-coenzyme A synthetase ACSM2, mitochondrial OS=Rattus norvegicus GN=Acsm2 PE=2 SV=2 - [ACSM2_RAT]	25.45	2.1	1	1	1	1	572	64.104	8.30908
	A2	Sequence	# PSMs	# Proteins	# Protein Groups	Protein Group Accessions	Modifications	ΔCn	q-Value	PEP	IonScore	Exp Value	Charge	MH+ [Da]	ΔM [ppm]	RT [min]	# Missed Cleavages
	High	mAEHSHcSLGLK	1	1	1	O70490	M1(Oxidation); C7(Carbamidomethyl)	0	0.001	0.2791	25.45	0.243477	2	1385.7	48.0964	38.955	0
P10111	Peptidyl-prolyl cis-trans isomerase A OS=Rattus norvegicus GN=Ppia PE=1 SV=2 - [PPIA_RAT]	25.04	5.49	1	1	1	2	164	17.8628	8.1626
	A2	Sequence	# PSMs	# Proteins	# Protein Groups	Protein Group Accessions	Modifications	ΔCn	q-Value	PEP	IonScore	Exp Value	Charge	MH+ [Da]	ΔM [ppm]	RT [min]	# Missed Cleavages
	Medium	FEDENFILK	2	1	1	P10111		0	0.013	0.4005	25.04	0.270873	2	1154.35	-192.359	47.0364	0
P40329	Arginine--tRNA ligase, cytoplasmic OS=Rattus norvegicus GN=Rars PE=1 SV=2 - [SYRC_RAT]	24.89	2.88	1	1	1	1	660	75.762	7.04932
	A2	Sequence	# PSMs	# Proteins	# Protein Groups	Protein Group Accessions	Modifications	ΔCn	q-Value	PEP	IonScore	Exp Value	Charge	MH+ [Da]	ΔM [ppm]	RT [min]	# Missed Cleavages
	High	FPDYLTVSPPIGDLQAFYK	1	1	1	P40329		0	0	0.05665	24.89	0.2272	2	2171.24	61.462	77.6274	0
P04897	Guanine nucleotide-binding protein G(i) subunit alpha-2 OS=Rattus norvegicus GN=Gnai2 PE=1 SV=3 - [GNAI2_RAT]	24.53	8.17	1	2	2	2	355	40.4731	5.45264
	A2	Sequence	# PSMs	# Proteins	# Protein Groups	Protein Group Accessions	Modifications	ΔCn	q-Value	PEP	IonScore	Exp Value	Charge	MH+ [Da]	ΔM [ppm]	RT [min]	# Missed Cleavages
	High	AMGNLQIDFADPQR	1	1	1	P04897		0	0	0.07283	24.53	0.29652	2	1577.71	1235.14	49.4794	0
	High	NVQFVFDAVTDVIIK	1	1	1	P04897		0	0.001	0.2516	16.33	1.87411	2	1707.38	-322.589	96.0052	0
P11884	Aldehyde dehydrogenase, mitochondrial OS=Rattus norvegicus GN=Aldh2 PE=1 SV=1 - [ALDH2_RAT]	24.12	5.01	1	2	2	2	519	56.4527	7.04932
	A2	Sequence	# PSMs	# Proteins	# Protein Groups	Protein Group Accessions	Modifications	ΔCn	q-Value	PEP	IonScore	Exp Value	Charge	MH+ [Da]	ΔM [ppm]	RT [min]	# Missed Cleavages
	High	ELGEYGLQAYTEVK	1	1	1	P11884		0	0	0.0891	16.82	1.69495	2	1601.71	1197.69	47.5354	0
	Medium	EEIFGPVMQILK	1	1	1	P11884		0	0.012	0.3922	24.12	0.346596	2	1403.86	74.0889	69.5091	0
A0JPM9	Eukaryotic translation initiation factor 3 subunit J OS=Rattus norvegicus GN=Eif3j PE=2 SV=1 - [EIF3J_RAT]	24.05	4.25	1	1	1	1	259	29.1695	4.80518
	A2	Sequence	# PSMs	# Proteins	# Protein Groups	Protein Group Accessions	Modifications	ΔCn	q-Value	PEP	IonScore	Exp Value	Charge	MH+ [Da]	ΔM [ppm]	RT [min]	# Missed Cleavages
	High	LQEESDLELAK	1	1	1	A0JPM9		0	0	0.1397	24.05	0.370331	2	1275.69	817.795	28.9158	0
Q5I0G4	Glycine--tRNA ligase (Fragment) OS=Rattus norvegicus GN=Gars PE=1 SV=1 - [SYG_RAT]	23.76	3.14	1	1	1	1	637	71.9843	6.07471
	A2	Sequence	# PSMs	# Proteins	# Protein Groups	Protein Group Accessions	Modifications	ΔCn	q-Value	PEP	IonScore	Exp Value	Charge	MH+ [Da]	ΔM [ppm]	RT [min]	# Missed Cleavages
	High	TLHVEEVVPSVIEPSFGLGR	1	1	1	Q5I0G4		0	0	0.1866	23.76	0.286094	2	2166.41	574.99	61.2267	0
Q6AY09	Heterogeneous nuclear ribonucleoprotein H2 OS=Rattus norvegicus GN=Hnrnph2 PE=1 SV=1 - [HNRH2_RAT]	23.54	8.46	1	2	2	2	449	49.2623	6.30322
	A2	Sequence	# PSMs	# Proteins	# Protein Groups	Protein Group Accessions	Modifications	ΔCn	q-Value	PEP	IonScore	Exp Value	Charge	MH+ [Da]	ΔM [ppm]	RT [min]	# Missed Cleavages
	High	VTGEADVEFATHEDAVAAMAK	1	1	1	Q6AY09		0	0	0.074	23.54	0.308263	3	2163.05	480.313	43.5966	0
	High	STGEAFVQFASQEIAEK	1	2	1	Q6AY09		0	0	0.1356	15	2.34483	2	1842.55	359.96	59.2393	0
P13668	Stathmin OS=Rattus norvegicus GN=Stmn1 PE=1 SV=2 - [STMN1_RAT]	23.19	6.71	2	1	1	1	149	17.2779	5.97314
	A2	Sequence	# PSMs	# Proteins	# Protein Groups	Protein Group Accessions	Modifications	ΔCn	q-Value	PEP	IonScore	Exp Value	Charge	MH+ [Da]	ΔM [ppm]	RT [min]	# Missed Cleavages
	High	AIEENNNFSK	1	2	1	P13668		0	0	0.2182	23.19	0.411611	2	1166.52	831.285	14.8622	0
Q71TY3	40S ribosomal protein S27 OS=Rattus norvegicus GN=Rps27 PE=2 SV=3 - [RS27_RAT]	23.16	13.1	1	1	1	1	84	9.45484	9.45166
	A2	Sequence	# PSMs	# Proteins	# Protein Groups	Protein Group Accessions	Modifications	ΔCn	q-Value	PEP	IonScore	Exp Value	Charge	MH+ [Da]	ΔM [ppm]	RT [min]	# Missed Cleavages
	High	DLLHPSPEEEK	1	1	1	Q71TY3		0	0.009	0.3805	23.16	0.441274	2	1293.53	-82.8152	23.849	0
P41542	General vesicular transport factor p115 OS=Rattus norvegicus GN=Uso1 PE=1 SV=1 - [USO1_RAT]	22.89	1.67	1	1	1	1	959	107.096	4.95752
	A2	Sequence	# PSMs	# Proteins	# Protein Groups	Protein Group Accessions	Modifications	ΔCn	q-Value	PEP	IonScore	Exp Value	Charge	MH+ [Da]	ΔM [ppm]	RT [min]	# Missed Cleavages
	High	QLDSSNSTIAILQTEK	1	1	1	P41542		0	0	0.1218	22.89	0.420745	2	1748.05	81.5059	42.2788	0
Q9WVK7	Hydroxyacyl-coenzyme A dehydrogenase, mitochondrial OS=Rattus norvegicus GN=Hadh PE=2 SV=1 - [HCDH_RAT]	22.76	7.01	1	1	1	1	314	34.4259	8.76318
	A2	Sequence	# PSMs	# Proteins	# Protein Groups	Protein Group Accessions	Modifications	ΔCn	q-Value	PEP	IonScore	Exp Value	Charge	MH+ [Da]	ΔM [ppm]	RT [min]	# Missed Cleavages
	High	LGAGYPMGPFELLDYVGLDTTK	1	1	1	Q9WVK7		0	0.001	0.2788	22.76	0.350637	2	2357.92	315.027	86.4468	0
P62832	60S ribosomal protein L23 OS=Rattus norvegicus GN=Rpl23 PE=2 SV=1 - [RL23_RAT]	22.76	12.86	1	1	1	1	140	14.8561	10.5063
	A2	Sequence	# PSMs	# Proteins	# Protein Groups	Protein Group Accessions	Modifications	ΔCn	q-Value	PEP	IonScore	Exp Value	Charge	MH+ [Da]	ΔM [ppm]	RT [min]	# Missed Cleavages
	High	DGVFLYFEDNAGVIVNNK	1	1	1	P62832		0	0	0.2251	22.76	0.393805	2	2013.73	-129.525	73.7069	0
Q5BJN5	Mitochondrial intermembrane space import and assembly protein 40 OS=Rattus norvegicus GN=Chchd4 PE=2 SV=1 - [MIA40_RAT]	22.64	20.14	1	1	1	1	139	15.4568	4.32275
	A2	Sequence	# PSMs	# Proteins	# Protein Groups	Protein Group Accessions	Modifications	ΔCn	q-Value	PEP	IonScore	Exp Value	Charge	MH+ [Da]	ΔM [ppm]	RT [min]	# Missed Cleavages
	High	YPDLYPQDEEEEEEAKPVEPVEETADTK	1	1	1	Q5BJN5		0	0	0.06316	22.64	0.27334	3	3279.11	-107.362	43.9209	0
Q9ESN0	Protein Niban OS=Rattus norvegicus GN=Fam129a PE=2 SV=2 - [NIBAN_RAT]	22.49	3.31	1	2	2	2	937	103.401	4.70361
	A2	Sequence	# PSMs	# Proteins	# Protein Groups	Protein Group Accessions	Modifications	ΔCn	q-Value	PEP	IonScore	Exp Value	Charge	MH+ [Da]	ΔM [ppm]	RT [min]	# Missed Cleavages
	High	VLTSEEEYSLLSDK	1	1	1	Q9ESN0		0	0	0.1402	22.49	0.468101	2	1611.71	-673.975	44.5046	0
	Medium	LVMEELLPTLQTDLLPK	1	1	1	Q9ESN0		0	0.047	0.4958	15.3	2.13668	2	1953.23	66.4653	79.5043	0
Q6B345	Protein S100-A11 OS=Rattus norvegicus GN=S100a11 PE=2 SV=1 - [S10AB_RAT]	22.37	16.33	1	1	1	1	98	11.0575	5.89697
	A2	Sequence	# PSMs	# Proteins	# Protein Groups	Protein Group Accessions	Modifications	ΔCn	q-Value	PEP	IonScore	Exp Value	Charge	MH+ [Da]	ΔM [ppm]	RT [min]	# Missed Cleavages
	High	TEFLSFMNTELAAFTK	1	1	1	Q6B345		0	0	0.05448	22.37	0.447898	2	1851.72	981.752	81.2654	0
P37285	Kinesin light chain 1 OS=Rattus norvegicus GN=Klc1 PE=2 SV=2 - [KLC1_RAT]	22.33	2.68	1	1	1	1	560	63.7052	6.01123
	A2	Sequence	# PSMs	# Proteins	# Protein Groups	Protein Group Accessions	Modifications	ΔCn	q-Value	PEP	IonScore	Exp Value	Charge	MH+ [Da]	ΔM [ppm]	RT [min]	# Missed Cleavages
	High	NEHNSILQSLLETLK	1	1	1	P37285		0	0	0.1545	22.33	0.445318	3	1740.02	626.217	69.1425	0
P50878	60S ribosomal protein L4 OS=Rattus norvegicus GN=Rpl4 PE=1 SV=3 - [RL4_RAT]	21.47	5.23	1	1	1	1	421	47.227	10.9165
	A2	Sequence	# PSMs	# Proteins	# Protein Groups	Protein Group Accessions	Modifications	ΔCn	q-Value	PEP	IonScore	Exp Value	Charge	MH+ [Da]	ΔM [ppm]	RT [min]	# Missed Cleavages
	High	QPYAVSELAGHQTSAESWGTGR	1	1	1	P50878		0	0	0.06897	21.47	0.511116	3	2331.81	-124.402	39.4732	0
Q63396	Activated RNA polymerase II transcriptional coactivator p15 OS=Rattus norvegicus GN=Sub1 PE=2 SV=3 - [TCP4_RAT]	21.17	8.66	1	1	1	1	127	14.4324	9.59814
	A2	Sequence	# PSMs	# Proteins	# Protein Groups	Protein Group Accessions	Modifications	ΔCn	q-Value	PEP	IonScore	Exp Value	Charge	MH+ [Da]	ΔM [ppm]	RT [min]	# Missed Cleavages
	High	EQISDIDDAVR	1	1	1	Q63396		0	0	0.159	21.17	0.692799	2	1260.52	-66.1934	31.6207	0
Q66HF9	Leucine-rich repeat flightless-interacting protein 1 OS=Rattus norvegicus GN=Lrrfip1 PE=1 SV=1 - [LRRF1_RAT]	20.86	2.03	1	1	1	1	738	79.9706	4.77979
	A2	Sequence	# PSMs	# Proteins	# Protein Groups	Protein Group Accessions	Modifications	ΔCn	q-Value	PEP	IonScore	Exp Value	Charge	MH+ [Da]	ΔM [ppm]	RT [min]	# Missed Cleavages
	High	DMLLELEEQLAESQR	1	1	1	Q66HF9		0	0	0.2019	20.86	0.659563	2	1803.89	3.73996	77.3685	0
Q5U300	Ubiquitin-like modifier-activating enzyme 1 OS=Rattus norvegicus GN=Uba1 PE=1 SV=1 - [UBA1_RAT]	20.51	2.46	1	2	2	2	1058	117.713	5.56689
	A2	Sequence	# PSMs	# Proteins	# Protein Groups	Protein Group Accessions	Modifications	ΔCn	q-Value	PEP	IonScore	Exp Value	Charge	MH+ [Da]	ΔM [ppm]	RT [min]	# Missed Cleavages
	High	NGSEADIDESLYSR	1	1	1	Q5U300		0	0	0.1906	20.51	0.735814	2	1555.54	-95.0304	36.9594	0
	Medium	KPLLESGTLGTK	1	1	1	Q5U300		0	0.046	0.4852	15.51	2.70927	2	1245.52	1442.57	20.8202	0
Q6AYG3	Protein prune homolog OS=Rattus norvegicus GN=Prune PE=2 SV=1 - [PRUNE_RAT]	20.49	4.63	1	1	1	1	454	49.9665	5.07178
	A2	Sequence	# PSMs	# Proteins	# Protein Groups	Protein Group Accessions	Modifications	ΔCn	q-Value	PEP	IonScore	Exp Value	Charge	MH+ [Da]	ΔM [ppm]	RT [min]	# Missed Cleavages
	High	SDAALEEAVAEVLDHRPIEQK	1	1	1	Q6AYG3		0	0.004	0.2926	20.49	0.585115	3	2321.05	377.687	62.6379	0
P04636	Malate dehydrogenase, mitochondrial OS=Rattus norvegicus GN=Mdh2 PE=1 SV=2 - [MDHM_RAT]	20.05	4.14	1	1	1	1	338	35.6608	8.67529
	A2	Sequence	# PSMs	# Proteins	# Protein Groups	Protein Group Accessions	Modifications	ΔCn	q-Value	PEP	IonScore	Exp Value	Charge	MH+ [Da]	ΔM [ppm]	RT [min]	# Missed Cleavages
	High	VDFPQDQLATLTGR	1	1	1	P04636		0	0.007	0.3306	20.05	0.800728	2	1560.04	-488.557	54.877	0
P08909	5-hydroxytryptamine receptor 2C OS=Rattus norvegicus GN=Htr2c PE=1 SV=1 - [5HT2C_RAT]	0	1.52	1	1	1	1	460	51.8825	9.26123
	A2	Sequence	# PSMs	# Proteins	# Protein Groups	Protein Group Accessions	Modifications	ΔCn	q-Value	PEP	IonScore	Exp Value	Charge	MH+ [Da]	ΔM [ppm]	RT [min]	# Missed Cleavages
	High	QTLMLLR	1	1	1	P08909		0	0.009	0.346	33.98	0.0523128	2	874.502	-17.9103	33.7242	0
P16970	ATP-binding cassette sub-family D member 3 OS=Rattus norvegicus GN=Abcd3 PE=1 SV=3 - [ABCD3_RAT]	0	2.88	1	1	1	1	659	75.2672	9.24658
	A2	Sequence	# PSMs	# Proteins	# Protein Groups	Protein Group Accessions	Modifications	ΔCn	q-Value	PEP	IonScore	Exp Value	Charge	MH+ [Da]	ΔM [ppm]	RT [min]	# Missed Cleavages
	High	EGGWDSVQDWMDVLSGGEK	1	1	1	P16970		0	0	0.09965	26.65	0.15723	2	2094.74	-82.1736	83.7552	0
P11497	Acetyl-CoA carboxylase 1 OS=Rattus norvegicus GN=Acaca PE=1 SV=1 - [ACACA_RAT]	0	0.81	1	1	1	1	2345	265.025	6.39209
	A2	Sequence	# PSMs	# Proteins	# Protein Groups	Protein Group Accessions	Modifications	ΔCn	q-Value	PEP	IonScore	Exp Value	Charge	MH+ [Da]	ΔM [ppm]	RT [min]	# Missed Cleavages
	High	DPSLPLLELQDIMTSVSGR	1	1	1	P11497		0	0.009	0.3734	11	5.42129	2	2072.23	559.775	86.9398	0
P49911	Acidic leucine-rich nuclear phosphoprotein 32 family member A OS=Rattus norvegicus GN=Anp32a PE=2 SV=1 - [AN32A_RAT]	0	4.45	1	1	1	2	247	28.5473	4.08154
	A2	Sequence	# PSMs	# Proteins	# Protein Groups	Protein Group Accessions	Modifications	ΔCn	q-Value	PEP	IonScore	Exp Value	Charge	MH+ [Da]	ΔM [ppm]	RT [min]	# Missed Cleavages
	High	ISGDLEVLAEK	2	1	1	P49911		0	0	0.165	29	0.1252	2	1174.04	341.302	38.1971	0
P47942	Dihydropyrimidinase-related protein 2 OS=Rattus norvegicus GN=Dpysl2 PE=1 SV=1 - [DPYL2_RAT]	0	2.8	1	1	1	1	572	62.2386	6.37939
	A2	Sequence	# PSMs	# Proteins	# Protein Groups	Protein Group Accessions	Modifications	ΔCn	q-Value	PEP	IonScore	Exp Value	Charge	MH+ [Da]	ΔM [ppm]	RT [min]	# Missed Cleavages
	High	FQLTDSQIYEVLSVIR	1	1	1	P47942		0	0	0.05249	26.11	0.18417	2	1910.56	-242.681	81.6163	0
P07323	Gamma-enolase OS=Rattus norvegicus GN=Eno2 PE=1 SV=2 - [ENOG_RAT]	0	6.91	1	1	1	1	434	47.1109	5.16064
	A2	Sequence	# PSMs	# Proteins	# Protein Groups	Protein Group Accessions	Modifications	ΔCn	q-Value	PEP	IonScore	Exp Value	Charge	MH+ [Da]	ΔM [ppm]	RT [min]	# Missed Cleavages
	High	HIAQLAGNSDLILPVPAFNVINGGSHAGNK	1	1	1	P07323		0	0	0.1552	19.03	0.631381	3	3024.59	-2.83483	61.1655	0
Q9JJ22	Endoplasmic reticulum aminopeptidase 1 OS=Rattus norvegicus GN=Erap1 PE=2 SV=2 - [ERAP1_RAT]	0	1.51	1	1	1	1	930	106.351	6.50732
	A2	Sequence	# PSMs	# Proteins	# Protein Groups	Protein Group Accessions	Modifications	ΔCn	q-Value	PEP	IonScore	Exp Value	Charge	MH+ [Da]	ΔM [ppm]	RT [min]	# Missed Cleavages
	Medium	TDVIILPEAVEWIK	1	1	1	Q9JJ22		0	0.036	0.4679	18.01	1.265	2	1625.04	-536.529	73.8865	0
Q8R4A1	ERO1-like protein alpha OS=Rattus norvegicus GN=Ero1l PE=1 SV=1 - [ERO1A_RAT]	0	3.02	1	1	1	1	464	53.984	6.18896
	A2	Sequence	# PSMs	# Proteins	# Protein Groups	Protein Group Accessions	Modifications	ΔCn	q-Value	PEP	IonScore	Exp Value	Charge	MH+ [Da]	ΔM [ppm]	RT [min]	# Missed Cleavages
	High	LGAVDESLSEETQK	1	1	1	Q8R4A1		0	0	0.1615	26.97	0.16796	2	1504.87	-573.568	28.537	0
P20607	Interleukin-6 OS=Rattus norvegicus GN=Il6 PE=2 SV=1 - [IL6_RAT]	0	3.32	1	1	1	2	211	24.3415	8.04541
	A2	Sequence	# PSMs	# Proteins	# Protein Groups	Protein Group Accessions	Modifications	ΔCn	q-Value	PEP	IonScore	Exp Value	Charge	MH+ [Da]	ΔM [ppm]	RT [min]	# Missed Cleavages
	Medium	NNLQDNK	2	1	1	P20607		0	0.019	0.4162	26.25	0.293813	2	846.334	1090.43	32.5379	0
Q9EPH2	MARCKS-related protein OS=Rattus norvegicus GN=Marcksl1 PE=2 SV=3 - [MRP_RAT]	0	7.54	1	1	1	1	199	19.8354	4.65283
	A2	Sequence	# PSMs	# Proteins	# Protein Groups	Protein Group Accessions	Modifications	ΔCn	q-Value	PEP	IonScore	Exp Value	Charge	MH+ [Da]	ΔM [ppm]	RT [min]	# Missed Cleavages
	High	GDVTAEEAAGASPAK	1	1	1	Q9EPH2		0	0	0.06211	28.82	0.118164	2	1373.36	-212.375	16.8849	0
Q642F4	Vesicle-trafficking protein SEC22a OS=Rattus norvegicus GN=Sec22a PE=2 SV=1 - [SC22A_RAT]	0	3.58	1	1	1	1	307	34.8785	8.32373
	A2	Sequence	# PSMs	# Proteins	# Protein Groups	Protein Group Accessions	Modifications	ΔCn	q-Value	PEP	IonScore	Exp Value	Charge	MH+ [Da]	ΔM [ppm]	RT [min]	# Missed Cleavages
	Medium	INLSDmQMEIK	1	1	1	Q642F4	M6(Oxidation)	0	0.036	0.4644	18.93	1.15272	2	1337.65	0.778106	81.2013	0
Q496Z4	Transmembrane channel-like protein 4 OS=Rattus norvegicus GN=Tmc4 PE=2 SV=1 - [TMC4_RAT]	0	1.29	1	1	1	1	698	78.1612	8.77783
	A2	Sequence	# PSMs	# Proteins	# Protein Groups	Protein Group Accessions	Modifications	ΔCn	q-Value	PEP	IonScore	Exp Value	Charge	MH+ [Da]	ΔM [ppm]	RT [min]	# Missed Cleavages
	High	QIETEVQNK	1	1	1	Q496Z4		0	0	0.167	31.53	0.0718891	2	1089.68	1030	14.3396	0
Q62768	Protein unc-13 homolog A OS=Rattus norvegicus GN=Unc13a PE=1 SV=1 - [UN13A_RAT]	0	1.38	1	1	1	1	1735	196.232	5.21143
	A2	Sequence	# PSMs	# Proteins	# Protein Groups	Protein Group Accessions	Modifications	ΔCn	q-Value	PEP	IonScore	Exp Value	Charge	MH+ [Da]	ΔM [ppm]	RT [min]	# Missed Cleavages
	High	VPEYPAWFEPFVIQWLDENEEVSR	1	1	1	Q62768		0	0.009	0.3408	27.19	0.0968296	2	2981.12	569.169	98.8701	0
Q6U6G5	Zinc finger CCCH domain-containing protein 15 OS=Rattus norvegicus GN=Zc3h15 PE=2 SV=1 - [ZC3HF_RAT]	0	2.82	1	1	1	1	426	48.2694	5.30029
	A2	Sequence	# PSMs	# Proteins	# Protein Groups	Protein Group Accessions	Modifications	ΔCn	q-Value	PEP	IonScore	Exp Value	Charge	MH+ [Da]	ΔM [ppm]	RT [min]	# Missed Cleavages
	High	EDEISLEDLIER	1	1	1	Q6U6G5		0	0.001	0.2303	13.81	3.64546	2	1462.7	1360.06	63.1127	0

## Sheet: Chloroquine
Accession	Description	Score	Coverage	# Proteins	# Unique Peptides	# Peptides	# PSMs	# AAs	MW [kDa]	calc. pI
P63039	60 kDa heat shock protein, mitochondrial OS=Rattus norvegicus GN=Hspd1 PE=1 SV=1 - [CH60_RAT]	1223.39	37.35	1	13	13	40	573	60.9174	6.17627
	A2	Sequence	# PSMs	# Proteins	# Protein Groups	Protein Group Accessions	Modifications	ΔCn	q-Value	PEP	IonScore	Exp Value	Charge	MH+ [Da]	ΔM [ppm]	RT [min]	# Missed Cleavages
	High	LVQDVANNTNEEAGDGTTTATVLAR	2	1	1	P63039		0	0	4.20027e-21	148.94	7.84372e-14	2	2560.26	4.67381	37.9161	0
	High	IQEITEQLDITTSEYEK	7	1	1	P63039		0	0	6.074e-17	114.95	2.34159e-10	2	2041.07	521.16	50.9308	0
	High	GVMLAVDAVIAELK	2	1	1	P63039		0	0	2.536e-12	96.15	2.08567e-08	2	1428.87	36.8187	78.0045	0
	High	ALMLQGVDLLADAVAVTMGPK	2	1	1	P63039		0	0	6.928e-16	96.12	1.76416e-08	2	2113.89	353.062	86.8266	0
	High	TLNDELEIIEGMK	1	1	1	P63039		0	0	9.611e-10	78.81	1.09953e-06	2	1505.87	739.452	63.0253	0
	High	DMAIATGGAVFGEEGLNLNLEDVQAHDLGK	2	1	1	P63039		0	0	1.205e-10	75.33	1.4845e-06	3	3085.35	276.086	69.814	0
	High	NAGVEGSLIVEK	7	1	1	P63039		0	0	9.221e-08	60.67	8.22756e-05	2	1215.69	24.2495	29.5534	0
	High	KPLVIIAEDVDGEALSTLVLNR	3	1	1	P63039		0	0	5.222e-09	59.25	7.71338e-05	2	2366.58	528.013	72.9055	0
	High	VGGTSDVEVNEK	9	1	1	P63039		0	0	5.472e-06	56.58	0.000210335	2	1233.52	-59.9964	16.0211	0
	High	DIGNIISDAMK	1	1	1	P63039		0	0	1.092e-05	53.66	0.000415673	2	1176.69	78.5245	58.3251	0
	High	TALLDAAGVASLLTTAEAVVTEIPKEEK	2	1	1	P63039		0	0	4.997e-06	51.39	0.000389556	2	2841.44	313.969	87.2522	1
	High	LSDGVAVLK	1	1	1	P63039		0	0	0.005245	24.75	0.3899	2	901.504	-35.0793	25.7716	0
	High	TALLDAAGVASLLTTAEAVVTEIPK	1	1	1	P63039		0	0	0.0007505	18.93	0.781702	2	2456.25	767.298	88.8567	0
P06761	78 kDa glucose-regulated protein OS=Rattus norvegicus GN=Hspa5 PE=1 SV=1 - [GRP78_RAT]	553.732	32.42	1	13	15	27	654	72.3024	5.16064
	A2	Sequence	# PSMs	# Proteins	# Protein Groups	Protein Group Accessions	Modifications	ΔCn	q-Value	PEP	IonScore	Exp Value	Charge	MH+ [Da]	ΔM [ppm]	RT [min]	# Missed Cleavages
	High	IEIESFFEGEDFSETLTR	2	1	1	P06761		0	0	5.293e-16	107.57	1.25989e-09	2	2148.9	-43.0166	74.2993	0
	High	KSDIDEIVLVGGSTR	1	1	1	P06761		0	0	2.941e-08	89.55	1.01268e-07	2	1588.87	12.7718	39.1577	1
	High	LYGSGGPPPTGEEDTSEKDEL	2	1	1	P06761		0	0	9.216e-10	80.99	5.60496e-07	2	2178.74	352.354	34.5267	1
	High	IINEPTAAAIAYGLDK	1	4	3	P06761;P55063;P63018		0	0	1.075e-08	80.66	7.10404e-07	2	1660	65.4592	51.8121	0
	High	NQLTSNPENTVFDAK	1	1	1	P06761		0	0	5.096e-07	61.12	6.52915e-05	2	1677.88	42.5379	35.8365	0
	High	ELEEIVQPIISK	2	1	1	P06761		0	0	6.557e-06	60.28	8.19898e-05	2	1397.47	-226.812	49.1426	0
	High	SDIDEIVLVGGSTR	1	1	1	P06761		0	0	8.098e-08	54.57	0.000298515	2	1460.87	74.1347	48.812	0
	High	VEIIANDQGNR	9	5	3	P06761;P55063;P63018		0	0	2.464e-06	51.95	0.000584649	2	1228.69	48.9114	19.3997	0
	High	IEWLESHQDADIEDFK	1	1	1	P06761		0	0	1.001e-05	49.95	0.00073997	3	1976.04	570.773	49.8126	0
	High	SQIFSTASDNQPTVTIK	2	1	1	P06761		0	0	9.376e-08	47.86	0.00124316	2	1837.89	519.153	39.4209	0
	High	VTHAVVTVPAYFNDAQR	1	1	1	P06761		0	0	0.003034	17.05	1.59372	3	1889.03	561.106	39.4576	0
	High	FEELNMDLFR	1	1	1	P06761		0	0	0.01286	16.64	1.98778	2	1314.86	943.089	61.0834	0
	High	ITPSYVAFTPEGER	1	1	1	P06761		0	0.001	0.02625	14.44	2.82403	2	1566.71	-46.8049	42.9425	0
	High	TWNDPSVQQDIK	1	1	1	P06761		0	0.004	0.07304	13.65	3.8362	2	1431.37	471.435	31.0642	0
	Medium	GVPQIEVTFEIDVNGILR	1	1	1	P06761		0	0.026	0.3128	17.76	1.23611	2	1999.23	72.0947	98.4184	0
P60711	Actin, cytoplasmic 1 OS=Rattus norvegicus GN=Actb PE=1 SV=1 - [ACTB_RAT]	528.787	26.13	2	3	7	34	375	41.7097	5.47803
	A2	Sequence	# PSMs	# Proteins	# Protein Groups	Protein Group Accessions	Modifications	ΔCn	q-Value	PEP	IonScore	Exp Value	Charge	MH+ [Da]	ΔM [ppm]	RT [min]	# Missed Cleavages
	High	DLYANTVLSGGTTMYPGIADR	1	2	1	P60711		0	0	6.092e-11	108.36	9.95641e-10	2	2214.91	-72.9405	61.6026	0
	High	SYELPDGQVITIGNER	5	6	2	P62738;P60711		0	0	3.521e-11	77.48	1.39793e-06	2	1790.72	-94.6722	54.161	0
	High	VAPEEHPVLLTEAPLNPK	5	2	1	P60711		0	0	1.755e-11	71.35	5.16275e-06	2	1955.06	509.721	39.5412	0
	High	DSYVGDEAQSK	11	6	2	P62738;P60711		0	0	2.264e-06	52.99	0.000420712	2	1198.35	-141.082	14.0099	0
	High	QEYDESGPSIVHR	7	2	1	P60711		0	0	2.382e-06	45.86	0.00219857	2	1517.7	659.684	20.4402	0
	High	DLTDYLMK	1	6	2	P62738;P60711		0	0	0.003618	37.97	0.0133974	2	998.232	-254.576	52.2525	0
	High	EITALAPSTMK	4	6	2	P62738;P60711		0	0	0.0003704	34.89	0.0312988	2	1161.52	-86.5875	34.074	0
P63018	Heat shock cognate 71 kDa protein OS=Rattus norvegicus GN=Hspa8 PE=1 SV=1 - [HSP7C_RAT]	494.522	32.04	3	11	14	32	646	70.8272	5.51611
	A2	Sequence	# PSMs	# Proteins	# Protein Groups	Protein Group Accessions	Modifications	ΔCn	q-Value	PEP	IonScore	Exp Value	Charge	MH+ [Da]	ΔM [ppm]	RT [min]	# Missed Cleavages
	High	IINEPTAAAIAYGLDK	1	4	3	P06761;P55063;P63018		0	0	1.075e-08	80.66	7.10404e-07	2	1660	65.4592	51.8121	0
	High	TTPSYVAFTDTER	2	4	2	P55063;P63018		0	0	2.607e-07	76.78	1.82818e-06	2	1488.16	306.476	36.8636	0
	High	QTQTFTTYSDNQPGVLIQVYEGER	1	2	1	P63018		0	0	1.526e-11	73.76	2.39604e-06	2	2775.27	340.669	59.8938	0
	High	NQVAMNPTNTVFDAK	2	1	1	P63018		0	0	2.14e-10	68.54	1.13646e-05	2	1649.71	-51.0182	37.4682	0
	High	FDDAVVQSDMK	6	1	1	P63018		0	0	1.447e-07	57	0.000164011	2	1255.52	761.308	30.9812	0
	High	STAGDTHLGGEDFDNR	2	2	1	P63018		0	0	1.116e-07	53.6	0.000360126	2	1692.16	253.985	20.9352	0
	High	VEIIANDQGNR	9	5	3	P06761;P55063;P63018		0	0	2.464e-06	51.95	0.000584649	2	1228.69	48.9114	19.3997	0
	High	SINPDEAVAYGAAVQAAILSGDK	2	1	1	P63018		0	0	5.229e-05	45.52	0.00191331	3	2260.5	154.626	74.4221	0
	High	TVTNAVVTVPAYFNDSQR	2	1	1	P63018		0	0	6.056e-05	26.8	0.156175	2	1982.73	368.863	49.6694	0
	High	SFYPEEVSSMVLTK	1	1	1	P63018		0	0	0.0005469	15.5	2.36744	2	1616.54	-151.605	56.1011	0
	High	GVPQIEVTFDIDANGILNVSAVDK	1	1	1	P63018		0	0.001	0.03932	16.11	1.53066	2	2514.92	244.968	84.5255	0
	Medium	RFDDAVVQSDMK	1	1	1	P63018		0	0.015	0.1739	40.21	0.00817023	2	1410.7	21.1425	24.5927	1
	Medium	NQTAEKEEFEHQQK	1	1	1	P63018		0	0.018	0.218	31.86	0.0546716	3	1746.77	552.144	10.9094	1
	Medium	DNNLLGK	1	2	1	P63018		0	0.037	0.3924	19.17	1.41156	2	773.33	-110.084	23.9244	0
P62260	14-3-3 protein epsilon OS=Rattus norvegicus GN=Ywhae PE=1 SV=1 - [1433E_RAT]	481.679	27.84	1	5	5	14	255	29.1554	4.7417
	A2	Sequence	# PSMs	# Proteins	# Protein Groups	Protein Group Accessions	Modifications	ΔCn	q-Value	PEP	IonScore	Exp Value	Charge	MH+ [Da]	ΔM [ppm]	RT [min]	# Missed Cleavages
	High	VAGMDVELTVEER	8	1	1	P62260		0	0	4.871e-12	92.06	5.33311e-08	2	1448.7	683.615	45.7595	0
	High	DNLTLWTSDMQGDGEEQNK	1	1	1	P62260		0	0	6.907e-10	81.74	4.52842e-07	2	2182.74	824.612	52.0962	0
	High	AAFDDAIAELDTLSEESYK	2	1	1	P62260		0	0	5.26e-08	55.47	0.00019908	3	2089.04	515.277	76.2411	0
	High	YDEMVESMK	2	1	1	P62260		0	0	0.001033	37.57	0.0171135	2	1131.52	41.1089	25.9685	0
	High	EALQDVEDENQ	1	1	1	P62260		0	0	8.123e-06	30.87	0.0772222	2	1289.69	110.317	27.7961	0
P05197	Elongation factor 2 OS=Rattus norvegicus GN=Eef2 PE=1 SV=4 - [EF2_RAT]	441.44	10.02	1	6	6	13	858	95.2229	6.82959
	A2	Sequence	# PSMs	# Proteins	# Protein Groups	Protein Group Accessions	Modifications	ΔCn	q-Value	PEP	IonScore	Exp Value	Charge	MH+ [Da]	ΔM [ppm]	RT [min]	# Missed Cleavages
	High	DGSGFLINLIDSPGHVDFSSEVTAALR	5	1	1	P05197		0	0	1.118e-15	105.43	1.52231e-09	3	2818.33	328.644	82.8298	0
	High	STAISLFYELSENDLNFIK	3	1	1	P05197		0	0	2.233e-09	101.45	4.72297e-09	2	2204.91	360.893	85.3694	0
	High	EGIPALDNFLDKL	1	1	1	P05197		0	0	7.832e-05	58.33	0.000127136	2	1444.7	-47.3143	79.0617	1
	High	ALLELQLEPEELYQTFQR	1	1	1	P05197		0	0	0.0003053	40.64	0.00554464	2	2221.41	564.549	76.6481	0
	High	YEWDVAEAR	2	1	1	P05197		0	0.001	0.03832	20	0.8625	2	1138.13	-341.077	37.2549	0
	Medium	EGIPALDNFLDK	1	1	1	P05197		0	0.016	0.2058	12.47	5.25187	2	1332.86	882.537	61.492	0
Q62812	Myosin-9 OS=Rattus norvegicus GN=Myh9 PE=1 SV=3 - [MYH9_RAT]	428.801	12.95	3	18	18	18	1961	226.197	5.60498
	A2	Sequence	# PSMs	# Proteins	# Protein Groups	Protein Group Accessions	Modifications	ΔCn	q-Value	PEP	IonScore	Exp Value	Charge	MH+ [Da]	ΔM [ppm]	RT [min]	# Missed Cleavages
	High	ANLQIDQINTDLNLER	1	1	1	Q62812		0	0	2.418e-08	86.1	1.91467e-07	2	1870.06	48.0642	53.7319	0
	High	ELETQISELQEDLESER	1	1	1	Q62812		0	0	2.806e-12	76.23	1.67834e-06	2	2048.07	48.5351	63.3457	0
	High	SMEAEMIQLQEELAAAER	1	1	1	Q62812		0	0	1.216e-10	66.14	1.75848e-05	2	2049.07	50.4169	72.9276	0
	High	ELEDATETADAMNR	1	1	1	Q62812		0	0	2.064e-10	65.49	2.26132e-05	2	1565.71	20.212	28.238	0
	High	LQQELDDLLVDLDHQR	1	1	1	Q62812		0	0	9.831e-10	59.86	7.23966e-05	3	1951.03	533.962	62.9575	0
	High	DELADEIANSSGK	1	1	1	Q62812		0	0	0.0002786	59.1	0.000110109	2	1349.53	670.866	34.2031	0
	High	TELEDTLDSTAAQQELR	1	1	1	Q62812		0	0	1.813e-09	58.87	9.48887e-05	2	1919.84	-39.7304	45.8854	0
	High	VAEFTTDLMEEEEK	1	1	1	Q62812		0	0	4.028e-07	51.33	0.000606267	2	1671.88	677.272	43.9331	0
	High	IAQLEEQLDNETK	1	1	1	Q62812		0	0	1.789e-06	48.6	0.00118989	2	1532.7	1265.78	34.701	0
	High	QLEEAEEEAQR	1	1	1	Q62812		0	0	3.174e-05	45.95	0.00239868	2	1331.69	64.8565	15.9192	0
	High	INFDVNGYIVGANIETYLLEK	1	1	1	Q62812		0	0	1.077e-05	40.91	0.00516582	2	2386.92	705.561	81.3254	0
	High	ALEQQVEEMK	1	1	1	Q62812		0	0	2.467e-05	32.12	0.0575709	2	1206.35	1463.72	27.359	0
	High	TQLEELEDELQATEDAK	1	3	1	Q62812		0	0	1.533e-06	27.66	0.127176	2	1960.73	-607.259	61.9232	0
	High	DVLLQVEDER	1	1	1	Q62812		0	0	0.0001802	23.3	0.449026	2	1215.69	54.1832	40.5081	0
	High	DLEAHIDTANK	1	1	1	Q62812		0	0	0.005419	19.5	0.95596	2	1227.35	613.988	18.3236	0
	High	HEAMITDLEER	1	1	1	Q62812		0	0.004	0.08431	15.41	2.68317	2	1343.53	-73.1537	27.5345	0
	Medium	ALEEAMEQK	1	1	1	Q62812		0	0.016	0.1947	16.36	2.18606	2	1050.35	1758.63	17.0136	0
	Medium	QLLQANPILEAFGNAK	1	2	1	Q62812		0	0.043	0.4133	18.28	1.14863	2	1727.88	540.131	65.9166	0
P34058	Heat shock protein HSP 90-beta OS=Rattus norvegicus GN=Hsp90ab1 PE=1 SV=4 - [HS90B_RAT]	420.946	17.27	2	5	10	30	724	83.2291	5.03369
	A2	Sequence	# PSMs	# Proteins	# Protein Groups	Protein Group Accessions	Modifications	ΔCn	q-Value	PEP	IonScore	Exp Value	Charge	MH+ [Da]	ΔM [ppm]	RT [min]	# Missed Cleavages
	High	YHTSQSGDEMTSLSEYVSR	2	1	1	P34058		0	0	1.262e-10	89.83	7.22225e-08	2	2177.91	441.377	40.2253	0
	High	NPDDITQEEYGEFYK	5	1	1	P34058		0	0	2.33e-10	62.82	3.91797e-05	2	1848.89	590.368	47.2064	0
	High	ELISNASDALDK	3	2	2	Q66HD0;P34058		0	0	9.511e-07	57.05	0.000181463	2	1276.52	690.455	32.13	0
	High	HLEINPDHPIVETLR	1	1	1	P34058		0	0	1.345e-07	42.95	0.00409142	3	1783.32	210.156	35.3036	0
	High	GVVDSEDLPLNISR	3	3	2	P82995;P34058		0	0	4.326e-07	40.15	0.00778154	2	1513.7	-54.1996	47.7943	0
	High	EDQTEYLEER	8	2	2	P82995;P34058		0	0	0.0001994	39.64	0.00880548	2	1311.69	93.5823	25.0751	0
	High	EGLELPEDEEEK	1	2	2	P82995;P34058		0	0	9.528e-05	34.98	0.0292908	2	1417.03	277.561	32.9117	0
	High	YIDQEELNK	4	2	2	P82995;P34058		0	0	0.01854	20.91	0.709996	2	1152.52	832.489	23.6498	0
	High	APFDLFENK	1	1	1	P34058		0	0.001	0.05607	37.33	0.0169855	2	1080.51	-20.933	49.2192	0
	Medium	IDIIPNPQER	2	1	1	P34058		0	0.037	0.3884	28.54	0.116516	2	1196.39	1454.66	37.7705	0
P11442	Clathrin heavy chain 1 OS=Rattus norvegicus GN=Cltc PE=1 SV=3 - [CLH_RAT]	390.781	8.06	1	7	7	9	1675	191.477	5.71924
	A2	Sequence	# PSMs	# Proteins	# Protein Groups	Protein Group Accessions	Modifications	ΔCn	q-Value	PEP	IonScore	Exp Value	Charge	MH+ [Da]	ΔM [ppm]	RT [min]	# Missed Cleavages
	High	SVNESLNNLFITEEDYQALR	1	1	1	P11442		0	0	2.313e-14	111.79	4.38387e-10	2	2356.25	468.177	66.2829	0
	High	YHEQLSTQSLIELFESFK	2	1	1	P11442		0	0	4.026e-15	97.86	1.09339e-08	2	2201.07	898.436	78.5144	0
	High	RPLIDQVVQTALSETQDPEEVSVTVK	2	1	1	P11442		0	0	8.993e-13	72.97	2.86143e-06	3	2882.59	371.119	69.5204	0
	High	FDVNTSAVQVLIEHIGNLDR	1	1	1	P11442		0	0	6.588e-13	72.93	3.51184e-06	2	2241.41	554.504	78.2989	0
	High	ESYVETELIFALAK	1	1	1	P11442		0	0	3.95e-07	52.94	0.000422026	2	1613.88	637.523	70.844	0
	High	VGEQAQVVIIDMNDPSNPIR	1	1	1	P11442		0	0	9.889e-07	46.63	0.00146983	2	2194.07	-473.355	56.3043	0
	High	TSIDAYDNFDNISLAQR	1	1	1	P11442		0	0	6.259e-05	20.3	0.664477	2	1942.06	-439.663	53.9507	0
P62738	Actin, aortic smooth muscle OS=Rattus norvegicus GN=Acta2 PE=1 SV=1 - [ACTA_RAT]	363.345	24.67	4	3	7	27	377	41.9818	5.38916
	A2	Sequence	# PSMs	# Proteins	# Protein Groups	Protein Group Accessions	Modifications	ΔCn	q-Value	PEP	IonScore	Exp Value	Charge	MH+ [Da]	ΔM [ppm]	RT [min]	# Missed Cleavages
	High	SYELPDGQVITIGNER	5	6	2	P62738;P60711		0	0	3.521e-11	77.48	1.39793e-06	2	1790.72	-94.6722	54.161	0
	High	DSYVGDEAQSK	11	6	2	P62738;P60711		0	0	2.264e-06	52.99	0.000420712	2	1198.35	-141.082	14.0099	0
	High	YPIEHGIITNWDDMEK	3	4	1	P62738		0	0	9.244e-06	48.69	0.00100324	2	1960.73	-93.3379	46.2422	0
	High	DLTDYLMK	1	6	2	P62738;P60711		0	0	0.003618	37.97	0.0133974	2	998.232	-254.576	52.2525	0
	High	EITALAPSTMK	4	6	2	P62738;P60711		0	0	0.0003704	34.89	0.0312988	2	1161.52	-86.5875	34.074	0
	High	VAPEEHPTLLTEAPLNPK	1	4	1	P62738		0	0	0.002678	25.09	0.225182	3	1956.28	123.236	44.226	0
	High	QEYDEAGPSIVHR	2	3	1	P62738		0	0.006	0.1308	10.41	7.75246	2	1500.1	-402.716	31.0858	0
P06685	Sodium/potassium-transporting ATPase subunit alpha-1 OS=Rattus norvegicus GN=Atp1a1 PE=1 SV=1 - [AT1A1_RAT]	351.731	13	5	8	8	10	1023	112.982	5.45264
	A2	Sequence	# PSMs	# Proteins	# Protein Groups	Protein Group Accessions	Modifications	ΔCn	q-Value	PEP	IonScore	Exp Value	Charge	MH+ [Da]	ΔM [ppm]	RT [min]	# Missed Cleavages
	High	GVGIISEGNETVEDIAAR	1	3	1	P06685		0	0	2.482e-14	102.33	4.42978e-09	2	1831.05	617.262	49.9857	0
	High	MSINAEDVVVGDLVEVK	2	1	1	P06685		0	0	3.911e-13	80.26	7.37029e-07	2	1818.05	614.604	63.4253	0
	High	QGAIVAVTGDGVNDSPALK	1	3	1	P06685		0	0	3.37e-12	74.19	2.95898e-06	2	1812.05	57.0553	39.2232	0
	High	VDNSSLTGESEPQTR	1	4	1	P06685		0	0	6.565e-09	60.35	7.81418e-05	2	1620.14	237.929	18.3544	0
	High	SPDFTNENPLETR	2	1	1	P06685		0	0	9.06e-08	54.83	0.000277222	2	1519.7	1.07533	38.8501	0
	High	QAADMILLDDNFASIVTGVEEGR	1	4	1	P06685		0	0	8.002e-10	51.46	0.000437272	2	2465.59	562.231	83.3026	0
	High	ADIGVAMGIVGSDVSK	1	1	1	P06685		0	0	5.321e-07	50.97	0.000681459	2	1519.87	715.442	50.714	0
	High	DMTSEELDDILR	1	1	1	P06685		0	0	0.0001692	37.04	0.0167252	2	1437.53	609.001	60.3289	0
Q08163	Adenylyl cyclase-associated protein 1 OS=Rattus norvegicus GN=Cap1 PE=1 SV=3 - [CAP1_RAT]	326.474	23.84	1	6	6	9	474	51.5565	7.51807
	A2	Sequence	# PSMs	# Proteins	# Protein Groups	Protein Group Accessions	Modifications	ΔCn	q-Value	PEP	IonScore	Exp Value	Charge	MH+ [Da]	ΔM [ppm]	RT [min]	# Missed Cleavages
	High	LGLVFDDVVGIVEIINSR	2	1	1	Q08163		0	0	1.066e-11	121.57	5.04706e-11	2	1958.06	-17.6766	87.7305	0
	High	VENQENVSNLVIDDTELK	3	1	1	Q08163		0	0	1.045e-14	84.92	2.39809e-07	2	2060.07	508.569	50.411	0
	High	LSDLLAPISEQIQEVITFR	1	1	1	Q08163		0	0	1.344e-10	70.16	6.6697e-06	2	2173.41	559.069	86.7763	0
	High	GAVPYVQAFDSLLANPVAEYLK	1	1	1	Q08163		0	0	2.576e-08	60.58	5.5824e-05	2	2366.25	425.206	86.058	0
	High	SSEMNVLIPTEGGDFNEFPVPEQFK	1	1	1	Q08163		0	0	5.576e-07	44.35	0.00200536	2	2813.27	695.292	73.0491	0
	High	KEPALLELEGK	1	1	1	Q08163		0	0.006	0.1311	20.92	0.664672	2	1226.05	-531.18	31.8608	1
P11980	Pyruvate kinase isozymes M1/M2 OS=Rattus norvegicus GN=Pkm2 PE=1 SV=3 - [KPYM_RAT]	307.876	23.73	2	12	12	29	531	57.7809	7.06396
	A2	Sequence	# PSMs	# Proteins	# Protein Groups	Protein Group Accessions	Modifications	ΔCn	q-Value	PEP	IonScore	Exp Value	Charge	MH+ [Da]	ΔM [ppm]	RT [min]	# Missed Cleavages
	High	FDEILEASDGIMVAR	2	1	1	P11980		0	0	9.172e-14	86.43	1.88719e-07	2	1664.71	-662.841	56.9774	0
	High	GVNLPGAAVDLPAVSEK	1	1	1	P11980		0	0	3.093e-11	74.21	3.09142e-06	2	1636.88	-8.28442	50.1161	0
	High	IYVDDGLISLQVK	1	1	1	P11980		0	0	7.02e-09	63.84	3.55634e-05	2	1463.7	605.143	56.6428	0
	High	GDYPLEAVR	3	1	1	P11980		0	0	9.891e-06	51.13	0.000835659	2	1019.34	-168.934	30.1372	0
	High	DAVLDAWAEDVDLR	1	1	1	P11980		0	0	4.241e-07	50.1	0.000818925	2	1586.71	-666.381	63.2766	0
	High	LDIDSAPITAR	4	1	1	P11980		0	0	1.649e-06	41.88	0.00625608	2	1171.69	45.4958	35.1347	0
	High	KGVNLPGAAVDLPAVSEK	2	1	1	P11980		0	0	8.99e-10	40.75	0.00674378	2	1765.88	508.838	42.1989	1
	High	GSGTAEVELK	6	1	1	P11980		0	0	3.865e-05	38.53	0.014954	2	990.911	404.34	15.5803	0
	High	GDLGIEIPAEK	5	2	1	P11980		0	0	0.0002299	37.18	0.0167689	2	1141.52	-81.6551	39.6844	0
	High	APIIAVTR	2	1	1	P11980		0	0	0.007443	34.43	0.0334437	2	842.501	2338.65	24.1958	0
	High	FGVEQDVDMVFASFIR	1	1	1	P11980		0	0	0.0001968	30.35	0.0665635	2	1858.56	-723.123	85.684	0
	High	RFDEILEASDGIMVAR	1	1	1	P11980		0	0	0.004902	18.04	1.27121	2	1821.89	-16.1067	54.2533	1
P10719	ATP synthase subunit beta, mitochondrial OS=Rattus norvegicus GN=Atp5b PE=1 SV=2 - [ATPB_RAT]	307.283	27.98	1	10	10	17	529	56.3185	5.33838
	A2	Sequence	# PSMs	# Proteins	# Protein Groups	Protein Group Accessions	Modifications	ΔCn	q-Value	PEP	IonScore	Exp Value	Charge	MH+ [Da]	ΔM [ppm]	RT [min]	# Missed Cleavages
	High	SLQDIIAILGMDELSEEDKLTVSR	3	1	1	P10719		0	0	3.162e-10	92.6	3.30549e-08	2	2675.43	19.6666	84.5635	1
	High	QFAPIHAEAPEFIEMSVEQEILVTGIK	1	1	1	P10719		0	0	7.111e-08	65.57	1.42271e-05	3	3027.84	425.594	77.9994	0
	High	TVLIMELINNVAK	1	1	1	P10719		0	0	3.188e-06	57.79	0.000143553	2	1457.87	18.9577	75.0072	0
	High	SLQDIIAILGMDELSEEDK	1	1	1	P10719		0	0	2.597e-09	49.4	0.000829541	2	2120.24	560.822	86.7713	0
	High	IPSAVGYQPTLATDMGTMQER	1	1	1	P10719		0	0	1.065e-09	40.85	0.00530758	2	2268.08	879.034	51.3019	0
	High	LVLEVAQHLGESTVR	2	1	1	P10719		0	0	3.357e-06	38.7	0.0109536	2	1651.71	480.583	43.4831	0
	High	IMNVIGEPIDER	1	1	1	P10719		0	0	0.008866	37.75	0.0147819	2	1386.86	832.134	41.5425	0
	High	IPVGPETLGR	1	1	1	P10719		0	0	0.0002277	36.41	0.0200333	2	1038.51	-80.0114	30.3298	0
	High	MLSLVGR	5	1	1	P10719		0	0.001	0.02058	34.8	0.040547	2	775.713	339.58	30.3357	0
	High	AIAELGIYPAVDPLDSTSR	1	1	1	P10719		0	0.001	0.03181	21.92	0.463057	2	1988.06	14.6879	62.9113	0
Q5XIM9	T-complex protein 1 subunit beta OS=Rattus norvegicus GN=Cct2 PE=1 SV=3 - [TCPB_RAT]	304.977	20.19	1	6	6	8	535	57.4221	6.45557
	A2	Sequence	# PSMs	# Proteins	# Protein Groups	Protein Group Accessions	Modifications	ΔCn	q-Value	PEP	IonScore	Exp Value	Charge	MH+ [Da]	ΔM [ppm]	RT [min]	# Missed Cleavages
	High	LGGSLADSYLDEGFLLDK	1	1	1	Q5XIM9		0	0	7.075e-14	92.88	3.86679e-08	2	1913.06	54.7869	68.2706	0
	High	QVLLSAAEAAEVILR	1	1	1	Q5XIM9		0	0	3.375e-08	85.24	2.36239e-07	2	1583.87	604.727	70.0947	0
	High	VQDDEVGDGTTSVTVLAAELLR	2	1	1	Q5XIM9		0	0	1.832e-13	79.76	6.91687e-07	2	2290.08	837.318	76.4777	0
	High	MLPTIIADNAGYDSADLVAQLR	2	1	1	Q5XIM9		0	0	7.849e-15	73.07	3.3092e-06	2	2348.92	732.018	70.8339	0
	High	GATQQILDEAER	1	1	1	Q5XIM9		0	0	0.0003344	27.32	0.16552	2	1330.36	-225.057	32.53	0
	High	EGSIGDmAVLGITESFQVK	1	1	1	Q5XIM9	M7(Oxidation)	0	0	5.94e-05	21.55	0.519633	2	1997.06	36.8663	73.7622	0
P04764	Alpha-enolase OS=Rattus norvegicus GN=Eno1 PE=1 SV=4 - [ENOA_RAT]	297.005	15.9	2	3	4	9	434	47.0982	6.56592
	A2	Sequence	# PSMs	# Proteins	# Protein Groups	Protein Group Accessions	Modifications	ΔCn	q-Value	PEP	IonScore	Exp Value	Charge	MH+ [Da]	ΔM [ppm]	RT [min]	# Missed Cleavages
	High	AGYTDQVVIGMDVAASEFYR	3	1	1	P04764		0	0	6.876e-14	95.61	1.87681e-08	2	2191.91	-57.343	72.5903	0
	High	GNPTVEVDLYTAK	3	1	1	P04764		0	0	1.335e-09	74.41	3.166e-06	2	1406.91	141.161	37.3252	0
	High	AGYTDQVVIGmDVAASEFYR	1	1	1	P04764	M11(Oxidation)	0	0	7.053e-11	55.08	0.000212197	2	2207.07	-431.845	57.7304	0
	High	HIADLAGNPEVILPVPAFNVINGGSHAGNK	1	1	1	P04764		0	0	2.904e-05	43.04	0.00252021	3	3023.34	579.573	62.0105	0
	Medium	YDLDFK	1	3	2	P04764;P07323		0	0.021	0.2603	31.58	0.0757577	2	800.642	323.498	33.7908	0
P30427	Plectin OS=Rattus norvegicus GN=Plec PE=1 SV=2 - [PLEC_RAT]	293.887	2.67	1	8	8	8	4687	533.214	5.90967
	A2	Sequence	# PSMs	# Proteins	# Protein Groups	Protein Group Accessions	Modifications	ΔCn	q-Value	PEP	IonScore	Exp Value	Charge	MH+ [Da]	ΔM [ppm]	RT [min]	# Missed Cleavages
	High	DGHNLISLLEVLSGDSLPR	1	1	1	P30427		0	0	5.946e-10	91.52	5.08436e-08	2	2035.07	-8.13433	84.8743	0
	High	TEVVETTQVYTEEETR	1	1	1	P30427		0	0	6.562e-12	83.54	3.33269e-07	2	1913.73	-89.9118	33.1635	0
	High	GFFDPNTEENLTYLQLMER	1	1	1	P30427		0	0	8.269e-09	80.17	6.6207e-07	2	2318.08	431.46	73.9638	0
	High	VQSGSESVIQEYVDLR	1	1	1	P30427		0	0	2.246e-10	65.48	2.17168e-05	2	1808.22	-377.628	54.6764	0
	High	EEEEVGFDWSDR	1	1	1	P30427		0	0	1.422e-05	48.46	0.00116258	2	1497.7	60.0303	44.8629	0
	High	LLDAQLSTGGIVDPSK	1	1	1	P30427		0	0	5.495e-06	38.05	0.0129727	2	1613.71	-102.511	46.0309	0
	High	TVTIWEIINSEYFTAEQR	1	1	1	P30427		0	0	0.007227	10.75	5.54479	2	2202.07	900.205	81.3309	0
	High	AELELELGR	1	1	1	P30427		0	0.001	0.02717	20.81	0.835245	2	1029.51	-45.519	39.1894	0
P62961	Nuclease-sensitive element-binding protein 1 OS=Rattus norvegicus GN=Ybx1 PE=1 SV=3 - [YBOX1_RAT]	293.28	30.75	2	6	6	9	322	35.7086	9.87646
	A2	Sequence	# PSMs	# Proteins	# Protein Groups	Protein Group Accessions	Modifications	ΔCn	q-Value	PEP	IonScore	Exp Value	Charge	MH+ [Da]	ΔM [ppm]	RT [min]	# Missed Cleavages
	High	GAEAANVTGPGGVPVQGSK	2	1	1	P62961		0	0	3.365e-13	75.5	2.21384e-06	2	1695.71	-89.9582	23.2105	0
	High	SVGDGETVEFDVVEGEK	3	2	1	P62961		0	0	1.042e-08	74.96	2.36812e-06	2	1795.72	-58.0795	45.2935	0
	High	NEGSESAPEGQAQQR	1	1	1	P62961		0	0	4.537e-11	66.35	2.00339e-05	2	1587.69	-8.72139	10.7765	0
	High	EDVFVHQTAIK	1	2	1	P62961		0	0	0.0001249	33.21	0.0440043	2	1287.69	790.116	23.6707	0
	High	EDGNEEDKENQGDETQGQQPPQR	1	1	1	P62961		0	0	7.351e-05	32.56	0.0316691	3	2629.07	367.911	11.5685	1
	High	NYQQNYQNSESGEK	1	1	1	P62961		0	0	3.962e-05	28.82	0.105566	2	1688.71	-0.884719	13.2665	0
P50137	Transketolase OS=Rattus norvegicus GN=Tkt PE=1 SV=1 - [TKT_RAT]	285.371	11.08	1	4	4	6	623	67.6006	7.48877
	A2	Sequence	# PSMs	# Proteins	# Protein Groups	Protein Group Accessions	Modifications	ΔCn	q-Value	PEP	IonScore	Exp Value	Charge	MH+ [Da]	ΔM [ppm]	RT [min]	# Missed Cleavages
	High	NMAEQIIQEIYSQVQSK	3	1	1	P50137		0	0	4.833e-11	112.68	3.78467e-10	2	2009.9	446.023	83.1364	0
	High	TSRPENAIIYSNNEDFQVGQAK	1	1	1	P50137		0	0	7.141e-12	78.29	9.65861e-07	3	2481.31	45.4795	36.7747	0
	High	LDNLVAIFDINR	1	1	1	P50137		0	0	9.804e-06	49.81	0.000915697	2	1402.7	-50.8302	68.0188	0
	High	SVPMSTVFYPSDGVATEK	1	1	1	P50137		0	0	0.001774	15.66	2.10524	2	1915.06	74.8903	48.707	0
O88600	Heat shock 70 kDa protein 4 OS=Rattus norvegicus GN=Hspa4 PE=1 SV=1 - [HSP74_RAT]	277.755	10.95	1	6	6	8	840	93.9971	5.21143
	A2	Sequence	# PSMs	# Proteins	# Protein Groups	Protein Group Accessions	Modifications	ΔCn	q-Value	PEP	IonScore	Exp Value	Charge	MH+ [Da]	ΔM [ppm]	RT [min]	# Missed Cleavages
	High	AESEEMETSQAGSK	2	1	1	O88600		0	0	3.913e-11	88.79	1.11517e-07	2	1483.7	54.1188	11.5908	0
	High	LEDTENWLYEDGEDQPK	1	1	1	O88600		0	0	3.071e-14	82.59	3.89696e-07	2	2081.73	401.742	47.0919	0
	High	SEESEEPMETDQNAK	1	1	1	O88600		0	0	1.456e-07	69.41	9.13547e-06	2	1723.55	-85.8439	14.6968	0
	High	TSTVDLPIESQLLWQLDR	1	1	1	O88600		0	0	1.557e-10	66.72	1.55248e-05	2	2115.07	452.39	75.1794	0
	High	ELSTTLNADEAVTR	2	1	1	O88600		0	0	1.515e-05	58.36	0.000122978	2	1519.7	-36.7741	33.0947	0
	High	AGGIETIANEYSDR	1	1	1	O88600		0	0	5.921e-09	50.91	0.000652418	2	1496.87	779.666	38.8692	0
P05065	Fructose-bisphosphate aldolase A OS=Rattus norvegicus GN=Aldoa PE=1 SV=2 - [ALDOA_RAT]	264.516	17.86	1	4	4	7	364	39.3273	8.08936
	A2	Sequence	# PSMs	# Proteins	# Protein Groups	Protein Group Accessions	Modifications	ΔCn	q-Value	PEP	IonScore	Exp Value	Charge	MH+ [Da]	ΔM [ppm]	RT [min]	# Missed Cleavages
	High	GVVPLAGTNGETTTQGLDGLSER	2	1	1	P05065		0	0	4.894e-12	94.18	2.59913e-08	2	2273.08	412.071	48.1504	0
	High	FSNEEIAMATVTALR	1	1	1	P05065		0	0	2.438e-11	80.98	6.54755e-07	2	1653.71	532.132	59.424	0
	High	LQSIGTENTEENR	2	1	1	P05065		0	0	1.106e-08	68.53	1.18608e-05	2	1490.7	-3.85933	17.0991	0
	High	GILAADESTGSIAK	2	1	1	P05065		0	0	1.726e-06	54.6	0.000322985	2	1332.33	-280.823	29.4558	0
P69897	Tubulin beta-5 chain OS=Rattus norvegicus GN=Tubb5 PE=1 SV=1 - [TBB5_RAT]	251.947	16.22	5	4	4	15	444	49.639	4.89404
	A2	Sequence	# PSMs	# Proteins	# Protein Groups	Protein Group Accessions	Modifications	ΔCn	q-Value	PEP	IonScore	Exp Value	Charge	MH+ [Da]	ΔM [ppm]	RT [min]	# Missed Cleavages
	High	FWEVISDEHGIDPTGTYHGDSDLQLDR	1	1	1	P69897		0	0	3.952e-11	73.58	2.18169e-06	3	3103.35	302.757	55.6077	0
	High	GHYTEGAELVDSVLDVVR	4	5	1	P69897		0	0	3.893e-08	61.76	5.01105e-05	2	1960.06	550.711	66.2123	0
	High	EVDEQMLNVQNK	9	4	1	P69897		0	0	4.854e-07	57.91	0.000141501	2	1447.7	698.154	33.1254	0
	High	AILVDLEPGTMDSVR	1	4	1	P69897		0	0	1.779e-08	47.24	0.00156137	2	1615.71	-76.4426	53.9454	0
P82995	Heat shock protein HSP 90-alpha OS=Rattus norvegicus GN=Hsp90aa1 PE=1 SV=3 - [HS90A_RAT]	247.502	10.1	2	2	6	19	733	84.7618	5.0083
	A2	Sequence	# PSMs	# Proteins	# Protein Groups	Protein Group Accessions	Modifications	ΔCn	q-Value	PEP	IonScore	Exp Value	Charge	MH+ [Da]	ΔM [ppm]	RT [min]	# Missed Cleavages
	High	NPDDITNEEYGEFYK	2	1	1	P82995		0	0	3.541e-11	69.99	7.75784e-06	2	1833.62	-86.8791	44.1365	0
	High	YYTSASGDEMVSLK	1	1	1	P82995		0	0	9.105e-08	57.02	0.000175769	2	1551.71	645.364	35.9632	0
	High	GVVDSEDLPLNISR	3	3	2	P82995;P34058		0	0	4.326e-07	40.15	0.00778154	2	1513.7	-54.1996	47.7943	0
	High	EDQTEYLEER	8	2	2	P82995;P34058		0	0	0.0001994	39.64	0.00880548	2	1311.69	93.5823	25.0751	0
	High	EGLELPEDEEEK	1	2	2	P82995;P34058		0	0	9.528e-05	34.98	0.0292908	2	1417.03	277.561	32.9117	0
	High	YIDQEELNK	4	2	2	P82995;P34058		0	0	0.01854	20.91	0.709996	2	1152.52	832.489	23.6498	0
P00388	NADPH--cytochrome P450 reductase OS=Rattus norvegicus GN=Por PE=1 SV=3 - [NCPR_RAT]	243.691	17.7	1	7	7	10	678	76.9142	5.47803
	A2	Sequence	# PSMs	# Proteins	# Protein Groups	Protein Group Accessions	Modifications	ΔCn	q-Value	PEP	IonScore	Exp Value	Charge	MH+ [Da]	ΔM [ppm]	RT [min]	# Missed Cleavages
	High	IFELGLGDDDGNLEEDFITWR	2	1	1	P00388		0	0	3.605e-17	131.6	4.13715e-12	2	2455.25	451.609	83.0676	0
	High	SDEDYLYR	2	1	1	P00388		0	0	4.078e-05	47.76	0.00180056	2	1059.68	-735.312	26.1809	0
	High	GMSADPEEYDLADLSSLPEIDK	1	1	1	P00388		0	0	1.137e-08	47.44	0.0011341	2	2396.25	486.529	67.3959	0
	High	TNVLYELAQYASEPSEQEHLHK	1	1	1	P00388		0	0	1.075e-06	46.76	0.00129153	2	2586.93	263.476	57.1072	0
	High	DVQNTFYDIVAEFGPMEHTQAVDYVK	1	1	1	P00388		0	0	4.991e-07	43.94	0.0021151	3	3018.34	642.464	81.633	0
	High	HLMHLELDISDSK	2	1	1	P00388		0	0	0.0002948	36.13	0.0204289	3	1537.76	-3.76596	34.9341	0
	Medium	LEQLGAQR	1	1	1	P00388		0	0.027	0.3321	13.52	4.02391	2	914.338	-183.393	14.2933	0
P48721	Stress-70 protein, mitochondrial OS=Rattus norvegicus GN=Hspa9 PE=1 SV=3 - [GRP75_RAT]	232.736	10.6	1	4	4	7	679	73.8119	6.30322
	A2	Sequence	# PSMs	# Proteins	# Protein Groups	Protein Group Accessions	Modifications	ΔCn	q-Value	PEP	IonScore	Exp Value	Charge	MH+ [Da]	ΔM [ppm]	RT [min]	# Missed Cleavages
	High	STNGDTFLGGEDFDQALLR	1	1	1	P48721		0	0	1.28e-14	92.55	3.89411e-08	2	2056.73	375.032	63.0125	0
	High	SQVFSTAADGQTQVEIK	1	1	1	P48721		0	0	1.051e-08	74.94	2.49287e-06	2	1809.35	249.396	35.8274	0
	High	EQQIVIQSSGGLSK	4	1	1	P48721		0	0	3.94e-11	74.89	2.73256e-06	2	1473.7	-60.6281	28.4097	0
	High	GVPQIEVTFDIDANGIVHVSAK	1	1	1	P48721		0	0	0.005863	35.51	0.0181649	2	2309.24	13.4136	70.4397	0
P18418	Calreticulin OS=Rattus norvegicus GN=Calr PE=1 SV=1 - [CALR_RAT]	221.713	17.79	1	3	3	6	416	47.9658	4.48779
	A2	Sequence	# PSMs	# Proteins	# Protein Groups	Protein Group Accessions	Modifications	ΔCn	q-Value	PEP	IonScore	Exp Value	Charge	MH+ [Da]	ΔM [ppm]	RT [min]	# Missed Cleavages
	High	IDNSQVESGSLEDDWDFLPPK	2	1	1	P18418		0	0	1.773e-15	96.31	1.48399e-08	2	2391.42	133.523	64.9414	0
	High	SGTIFDNFLITNDEAYAEEFGNETWGVTK	2	1	1	P18418		0	0	0.0004423	50.35	0.000417925	2	3269.47	296.692	85.2561	0
	High	KPEDWDEEMDGEWEPPVIQNPEYK	1	1	1	P18418		0	0	3.754e-07	45.74	0.00136677	2	2961.45	390.303	57.9328	0
	High	KPEDWDEEmDGEWEPPVIQNPEYK	1	1	1	P18418	M9(Oxidation)	0	0	3.837e-05	33.26	0.0234143	3	2977.34	353.41	51.834	0
Q66HD0	Endoplasmin OS=Rattus norvegicus GN=Hsp90b1 PE=1 SV=2 - [ENPL_RAT]	213.279	9.58	1	5	6	10	804	92.7134	4.80518
	A2	Sequence	# PSMs	# Proteins	# Protein Groups	Protein Group Accessions	Modifications	ΔCn	q-Value	PEP	IonScore	Exp Value	Charge	MH+ [Da]	ΔM [ppm]	RT [min]	# Missed Cleavages
	High	LISLTDENALAGNEELTVK	2	1	1	Q66HD0		0	0	2.656e-11	105.38	2.14693e-09	2	2028.9	-575.143	54.6984	0
	High	GVVDSDDLPLNVSR	1	1	1	Q66HD0		0	0	1.639e-10	83.64	3.62014e-07	2	1485.54	-147.382	43.5364	0
	High	ELISNASDALDK	3	2	2	Q66HD0;P34058		0	0	9.511e-07	57.05	0.000181463	2	1276.52	690.455	32.13	0
	High	EEASDYLELDTIK	1	1	1	Q66HD0		0	0	0.00316	28.76	0.106969	2	1526.7	640.291	51.489	0
	High	DISTNYYASQK	1	1	1	Q66HD0		0	0	0.01401	23.97	0.373006	2	1290.69	845.073	25.4557	0
	High	TDDEVVQR	2	1	1	Q66HD0		0	0.001	0.06632	15.84	2.64264	2	962.34	916.326	15.1499	0
P11507	Sarcoplasmic/endoplasmic reticulum calcium ATPase 2 OS=Rattus norvegicus GN=Atp2a2 PE=1 SV=1 - [AT2A2_RAT]	202.657	10.07	1	6	6	6	1043	114.694	5.33838
	A2	Sequence	# PSMs	# Proteins	# Protein Groups	Protein Group Accessions	Modifications	ΔCn	q-Value	PEP	IonScore	Exp Value	Charge	MH+ [Da]	ΔM [ppm]	RT [min]	# Missed Cleavages
	High	TVEEVLGHFGVNESTGLSLEQVK	1	1	1	P11507		0	0	1.545e-10	77.1	1.21378e-06	2	2473.26	401.946	60.7113	0
	High	SEIGIAMGSGTAVAK	1	1	1	P11507		0	0	8.913e-08	57.97	0.000141475	2	1392.7	701.615	34.1336	0
	High	IVEFLQSFDEITAMTGDGVNDAPALK	1	1	1	P11507		0	0	7.144e-09	54.86	0.000184196	2	2783.27	685.328	81.466	0
	High	ISLPVILMDETLK	1	1	1	P11507		0	0	0.0002016	54.69	0.00028121	2	1471.6	-163.875	71.7064	0
	High	WGSNELPAEEGK	1	1	1	P11507		0	0	0.0001032	44.21	0.00359401	2	1316.53	-64.9304	27.8459	0
	High	AMGVVVATGVNTEIGK	1	1	1	P11507		0	0	0.0001447	34.66	0.0301284	2	1545.71	-80.9738	41.4067	0
P55063	Heat shock 70 kDa protein 1-like OS=Rattus norvegicus GN=Hspa1l PE=2 SV=2 - [HS71L_RAT]	202.469	8.11	1	1	4	15	641	70.5052	6.23975
	A2	Sequence	# PSMs	# Proteins	# Protein Groups	Protein Group Accessions	Modifications	ΔCn	q-Value	PEP	IonScore	Exp Value	Charge	MH+ [Da]	ΔM [ppm]	RT [min]	# Missed Cleavages
	High	IINEPTAAAIAYGLDK	1	4	3	P06761;P55063;P63018		0	0	1.075e-08	80.66	7.10404e-07	2	1660	65.4592	51.8121	0
	High	TTPSYVAFTDTER	2	4	2	P55063;P63018		0	0	2.607e-07	76.78	1.82818e-06	2	1488.16	306.476	36.8636	0
	High	VEIIANDQGNR	9	5	3	P06761;P55063;P63018		0	0	2.464e-06	51.95	0.000584649	2	1228.69	48.9114	19.3997	0
	High	IHDIVLVGGSTR	3	1	1	P55063		0	0	5.357e-06	31.51	0.0628269	2	1265.52	-942.682	25.9039	0
Q5M9G3	Caprin-1 OS=Rattus norvegicus GN=Caprin1 PE=1 SV=2 - [CAPR1_RAT]	200.83	13.15	1	4	4	5	707	78.0729	5.24951
	A2	Sequence	# PSMs	# Proteins	# Protein Groups	Protein Group Accessions	Modifications	ΔCn	q-Value	PEP	IonScore	Exp Value	Charge	MH+ [Da]	ΔM [ppm]	RT [min]	# Missed Cleavages
	High	QGLSGVPILSEEELSLLDEFYK	1	1	1	Q5M9G3		0	0	1.225e-08	95.46	1.73228e-08	2	2465.26	-409.56	85.9173	0
	High	SSGPPPPSGSSGSEAAAGAAAPASQHPATGTGAVQTEAMK	1	1	1	Q5M9G3		0	0	3.198e-12	71.86	2.75639e-06	3	3576.62	267.313	27.1987	0
	High	LNEQYEHASIHLWDLLEGK	2	1	1	Q5M9G3		0	0	1.28e-09	58.82	8.68676e-05	3	2296.05	397.562	61.0235	0
	Medium	YQEVTNNLEFAK	1	1	1	Q5M9G3		0	0.015	0.1817	14.42	2.97621	2	1456.7	679.012	35.5457	0
Q9Z2L0	Voltage-dependent anion-selective channel protein 1 OS=Rattus norvegicus GN=Vdac1 PE=1 SV=4 - [VDAC1_RAT]	200.697	17.31	1	3	3	3	283	30.7366	8.54346
	A2	Sequence	# PSMs	# Proteins	# Protein Groups	Protein Group Accessions	Modifications	ΔCn	q-Value	PEP	IonScore	Exp Value	Charge	MH+ [Da]	ΔM [ppm]	RT [min]	# Missed Cleavages
	High	WNTDNTLGTEITVEDQLAR	1	1	1	Q9Z2L0		0	0	1.677e-16	123.11	3.39613e-11	2	2177.07	469.139	56.8366	0
	High	SENGLEFTSSGSANTETTK	1	1	1	Q9Z2L0		0	0	1.568e-14	96.86	1.52899e-08	2	1960.73	433.589	27.1284	0
	High	WTEYGLTFTEK	1	1	1	Q9Z2L0		0	0	0.0002573	26.06	0.233125	2	1375.7	754.921	49.4584	0
P17077	60S ribosomal protein L9 OS=Rattus norvegicus GN=Rpl9 PE=1 SV=1 - [RL9_RAT]	200.683	32.81	1	3	3	3	192	21.8798	9.94971
	A2	Sequence	# PSMs	# Proteins	# Protein Groups	Protein Group Accessions	Modifications	ΔCn	q-Value	PEP	IonScore	Exp Value	Charge	MH+ [Da]	ΔM [ppm]	RT [min]	# Missed Cleavages
	High	DELILEGNDIELVSNSAALIQQATTVK	1	1	1	P17077		0	0	1.6e-15	112.95	2.73268e-10	2	2886.11	553.188	84.6708	0
	High	SVYAHFPINVVIQENGSLVEIR	1	1	1	P17077		0	0	5.925e-11	72.18	4.02854e-06	2	2485.42	442.01	64.8498	0
	High	DFNHINVELSLLGK	1	1	1	P17077		0	0	4.727e-08	60.22	7.72366e-05	2	1598.87	13.2885	58.2582	0
P62963	Profilin-1 OS=Rattus norvegicus GN=Pfn1 PE=1 SV=2 - [PROF1_RAT]	198.34	22.14	1	2	2	5	140	14.9475	8.27979
	A2	Sequence	# PSMs	# Proteins	# Protein Groups	Protein Group Accessions	Modifications	ΔCn	q-Value	PEP	IonScore	Exp Value	Charge	MH+ [Da]	ΔM [ppm]	RT [min]	# Missed Cleavages
	High	STGGAPTFNVTVTMTAK	3	1	1	P62963		0	0	1.18e-13	92.47	4.5016e-08	2	1683.25	242.342	44.2195	0
	High	DSLLQDGEFTMDLR	2	1	1	P62963		0	0	1.767e-06	63.39	3.69721e-05	2	1639.75	-8.08276	63.7287	0
Q63610	Tropomyosin alpha-3 chain OS=Rattus norvegicus GN=Tpm3 PE=1 SV=2 - [TPM3_RAT]	194.893	18.15	2	4	4	7	248	28.9887	4.77979
	A2	Sequence	# PSMs	# Proteins	# Protein Groups	Protein Group Accessions	Modifications	ΔCn	q-Value	PEP	IonScore	Exp Value	Charge	MH+ [Da]	ΔM [ppm]	RT [min]	# Missed Cleavages
	High	IQVLQQQADDAEER	3	1	1	Q63610		0	0	7.554e-12	85.75	2.13789e-07	2	1642.71	-56.2886	28.3662	0
	High	MELQEIQLK	1	2	1	Q63610		0	0	0.0001941	56.8	0.000197647	2	1133.52	1683.68	40.8949	0
	High	LVIIEGDLER	1	1	1	Q63610		0	0	9.56e-05	40.55	0.008229	2	1157.52	743.297	41.4482	0
	High	EQAEAEVASLNR	2	1	1	Q63610		0	0.006	0.1246	16.64	2.05498	2	1318.53	1427.55	24.3912	0
P07335	Creatine kinase B-type OS=Rattus norvegicus GN=Ckb PE=1 SV=2 - [KCRB_RAT]	194.612	14.17	1	3	3	5	381	42.6983	5.66846
	A2	Sequence	# PSMs	# Proteins	# Protein Groups	Protein Group Accessions	Modifications	ΔCn	q-Value	PEP	IonScore	Exp Value	Charge	MH+ [Da]	ΔM [ppm]	RT [min]	# Missed Cleavages
	High	LGFSEVELVQMVVDGVK	3	1	1	P07335		0	0	1.514e-13	92.43	4.37753e-08	2	1850.06	582.498	82.7195	0
	High	GTGGVDTAAVGGVFDVSNADR	1	1	1	P07335		0	0	1.375e-11	61.91	4.49308e-05	2	1965.89	490.371	48.7225	0
	High	LAVEALSSLDGDLSGR	1	1	1	P07335		0	0	1.433e-06	43.58	0.00371216	2	1602.88	26.1158	57.0137	0
P46462	Transitional endoplasmic reticulum ATPase OS=Rattus norvegicus GN=Vcp PE=1 SV=3 - [TERA_RAT]	194.01	14.02	1	8	8	9	806	89.2927	5.26221
	A2	Sequence	# PSMs	# Proteins	# Protein Groups	Protein Group Accessions	Modifications	ΔCn	q-Value	PEP	IonScore	Exp Value	Charge	MH+ [Da]	ΔM [ppm]	RT [min]	# Missed Cleavages
	High	ETVVEVPQVTWEDIGGLEDVK	1	1	1	P46462		0	0	6.363e-12	62.17	3.95592e-05	2	2343.08	386.593	71.2552	0
	High	GPELLTmWFGESEANVR	1	1	1	P46462	M7(Oxidation)	0	0	0.0003489	54.42	0.000254433	2	1951.89	-14.2164	70.8747	0
	High	MDELQLFR	1	1	1	P46462		0	0	2.445e-05	51.49	0.000646425	2	1051.51	-11.6553	49.2572	0
	High	LIVDEAINEDNSVVSLSQPK	1	1	1	P46462		0	0	1.057e-12	51.29	0.000517513	2	2170.07	-23.5667	54.1002	0
	High	GPELLTMWFGESEANVR	1	1	1	P46462		0	0	1.158e-10	50.4	0.000636128	2	1936.39	240.82	73.2602	0
	High	GDDLSTAILK	1	1	1	P46462		0	0	0.000268	30.95	0.0793884	2	1032.68	116.509	36.5992	0
	High	VINQILTEMDGMSTK	1	1	1	P46462		0	0	0.0001146	22.83	0.426337	2	1680.55	423.52	54.6587	0
	High	EVDIGIPDATGR	1	1	1	P46462		0	0.004	0.08915	21.49	0.625138	2	1242.69	45.4083	39.0131	0
	Medium	LAGESESNLR	1	1	1	P46462		0	0.021	0.2593	21.39	0.725743	2	1076.35	751.336	14.5163	0
P62193	26S protease regulatory subunit 4 OS=Rattus norvegicus GN=Psmc1 PE=2 SV=1 - [PRS4_RAT]	193.543	7.95	1	2	2	2	440	49.1537	6.21436
	A2	Sequence	# PSMs	# Proteins	# Protein Groups	Protein Group Accessions	Modifications	ΔCn	q-Value	PEP	IonScore	Exp Value	Charge	MH+ [Da]	ΔM [ppm]	RT [min]	# Missed Cleavages
	High	VHAVIGVLMDDTDPLVTVMK	1	1	1	P62193		0	0	1.686e-18	139.19	8.65818e-13	2	2153.07	-29.1658	66.207	0
	High	TMLELLNQLDGFDSR	1	1	1	P62193		0	0	1.353e-12	85.14	2.42814e-07	2	1753.72	1056.84	77.2559	0
Q5XIE0	Acidic leucine-rich nuclear phosphoprotein 32 family member E OS=Rattus norvegicus GN=Anp32e PE=2 SV=1 - [AN32E_RAT]	189.463	13.95	1	2	2	2	258	29.4003	3.89111
	A2	Sequence	# PSMs	# Proteins	# Protein Groups	Protein Group Accessions	Modifications	ΔCn	q-Value	PEP	IonScore	Exp Value	Charge	MH+ [Da]	ΔM [ppm]	RT [min]	# Missed Cleavages
	High	KLELSDNIISGGLEVLAEK	1	1	1	Q5XIE0		0	0	1.394e-18	137.31	1.37199e-12	2	2028.23	53.8701	65.6301	1
	High	ELEFLSMANVELSSLAR	1	1	1	Q5XIE0		0	0	6.516e-10	83.5	3.35236e-07	2	1910.06	568.018	80.2784	0
Q6PEC4	S-phase kinase-associated protein 1 OS=Rattus norvegicus GN=Skp1 PE=2 SV=3 - [SKP1_RAT]	187.99	17.79	1	2	2	5	163	18.6603	4.53857
	A2	Sequence	# PSMs	# Proteins	# Protein Groups	Protein Group Accessions	Modifications	ΔCn	q-Value	PEP	IonScore	Exp Value	Charge	MH+ [Da]	ΔM [ppm]	RT [min]	# Missed Cleavages
	High	LQSSDGEIFEVDVEIAK	3	1	1	Q6PEC4		0	0	1.154e-10	117.36	1.35628e-10	2	1880.56	863.453	59.1815	0
	Medium	NDFTEEEEAQVR	2	1	1	Q6PEC4		0	0.021	0.2598	24.97	0.26588	2	1466.36	-190.642	27.7606	0
B5DFC8	Eukaryotic translation initiation factor 3 subunit C OS=Rattus norvegicus GN=Eif3c PE=2 SV=1 - [EIF3C_RAT]	184.31	3.84	1	2	2	2	911	105.369	5.78271
	A2	Sequence	# PSMs	# Proteins	# Protein Groups	Protein Group Accessions	Modifications	ΔCn	q-Value	PEP	IonScore	Exp Value	Charge	MH+ [Da]	ΔM [ppm]	RT [min]	# Missed Cleavages
	High	SEQDQAENEGEDSAVLMER	1	1	1	B5DFC8		0	0	3.457e-13	124.9	2.34929e-11	2	2137.9	470.368	34.7231	0
	High	ILADLEDYLNELWEDK	1	1	1	B5DFC8		0	0	8.073e-13	82.91	3.82482e-07	2	1978.06	-456.11	86.6788	0
P31000	Vimentin OS=Rattus norvegicus GN=Vim PE=1 SV=2 - [VIME_RAT]	168.994	24.68	2	9	9	10	466	53.7	5.12256
	A2	Sequence	# PSMs	# Proteins	# Protein Groups	Protein Group Accessions	Modifications	ΔCn	q-Value	PEP	IonScore	Exp Value	Charge	MH+ [Da]	ΔM [ppm]	RT [min]	# Missed Cleavages
	High	EMEENFALEAANYQDTIGR	1	1	1	P31000		0	0	1.251e-11	100.39	6.01944e-09	2	2201.91	420.614	56.7876	0
	High	DGQVINETSQHHDDLE	1	1	1	P31000		0	0	1.054e-08	49.01	0.000950187	2	1837.72	501.589	21.1645	0
	High	VESLQEEIAFLK	1	1	1	P31000		0	0	7.939e-05	42.02	0.00563996	2	1405.03	-516.906	58.0459	0
	High	FADLSEAANR	1	1	1	P31000		0	0	3.349e-05	33.38	0.0410293	2	1094.51	901.69	24.7902	0
	High	LLQDSVDFSLADAINTEFK	1	1	1	P31000		0	0	3.4e-05	33.36	0.0324998	2	2125.07	-468.224	75.6856	0
	High	QDVDNASLAR	2	1	1	P31000		0	0	0.001204	29.01	0.131569	2	1089.51	900.246	16.6953	0
	High	NLQEAEEWYK	1	2	1	P31000		0	0	0.01505	25.77	0.227639	2	1309.53	-61.1086	38.2102	0
	High	LQDEIQNMK	1	1	1	P31000		0	0.001	0.03617	27.35	0.182697	2	1117.35	-1076.01	21.7193	0
	High	LGDLYEEEMR	1	1	1	P31000		0	0.008	0.1374	15.95	2.01626	2	1254.69	97.6106	35.5761	0
Q794E4	Heterogeneous nuclear ribonucleoprotein F OS=Rattus norvegicus GN=Hnrnpf PE=1 SV=3 - [HNRPF_RAT]	166.353	12.05	2	3	3	3	415	45.7009	5.49072
	A2	Sequence	# PSMs	# Proteins	# Protein Groups	Protein Group Accessions	Modifications	ΔCn	q-Value	PEP	IonScore	Exp Value	Charge	MH+ [Da]	ΔM [ppm]	RT [min]	# Missed Cleavages
	High	ITGEAFVQFASQELAEK	1	1	1	Q794E4		0	0	1.382e-14	79.43	9.00227e-07	2	1868.89	506.168	67.6344	0
	High	QSGEAFVELESEDDVK	1	1	1	Q794E4		0	0	1.215e-11	72.73	4.29601e-06	2	1782.55	417.37	43.0336	0
	High	ATENDIYNFFSPLNPVR	1	2	1	Q794E4		0	0	3.105e-09	58.86	9.65376e-05	2	1997.06	43.5286	71.5972	0
P62630	Elongation factor 1-alpha 1 OS=Rattus norvegicus GN=Eef1a1 PE=1 SV=1 - [EF1A1_RAT]	161.01	14.5	2	5	5	9	462	50.0821	9.01221
	A2	Sequence	# PSMs	# Proteins	# Protein Groups	Protein Group Accessions	Modifications	ΔCn	q-Value	PEP	IonScore	Exp Value	Charge	MH+ [Da]	ΔM [ppm]	RT [min]	# Missed Cleavages
	High	VETGVLKPGMVVTFAPVNVTTEVK	1	1	1	P62630		0	0	4.359e-09	68.75	8.17449e-06	2	2516.26	347.366	57.4733	0
	High	THINIVVIGHVDSGK	2	2	1	P62630		0	0	1.211e-07	56.34	0.000205678	3	1589.01	84.4765	28.9735	0
	High	MDSTEPPYSQK	3	1	1	P62630		0	0	0.002565	37.95	0.0127939	2	1282.92	277.378	16.8766	0
	High	IGGIGTVPVGR	1	2	1	P62630		0	0.001	0.05675	16.37	1.94343	2	1026.51	877.014	33.3224	0
	Medium	YEEIVK	2	1	1	P62630		0	0.018	0.2395	15.48	2.30475	2	780.497	106.771	17.5328	0
P45592	Cofilin-1 OS=Rattus norvegicus GN=Cfl1 PE=1 SV=3 - [COF1_RAT]	158.047	20.48	1	2	2	3	166	18.5207	8.08936
	A2	Sequence	# PSMs	# Proteins	# Protein Groups	Protein Group Accessions	Modifications	ΔCn	q-Value	PEP	IonScore	Exp Value	Charge	MH+ [Da]	ΔM [ppm]	RT [min]	# Missed Cleavages
	High	EILVGDVGQTVDDPYTTFVK	2	1	1	P45592		0	0	9.108e-10	106.99	1.37291e-09	2	2195.72	-177.647	62.3902	0
	High	LGGSAVISLEGKPL	1	1	1	P45592		0	0	2.429e-07	72.62	4.66878e-06	2	1340.69	-62.7895	47.6893	0
Q66HA8	Heat shock protein 105 kDa OS=Rattus norvegicus GN=Hsph1 PE=1 SV=1 - [HS105_RAT]	157.92	5.83	1	3	3	3	858	96.3574	5.5542
	A2	Sequence	# PSMs	# Proteins	# Protein Groups	Protein Group Accessions	Modifications	ΔCn	q-Value	PEP	IonScore	Exp Value	Charge	MH+ [Da]	ΔM [ppm]	RT [min]	# Missed Cleavages
	High	LLTETEDWLYEEGEDQAK	1	1	1	Q66HA8		0	0	8.211e-17	131.37	5.01137e-12	2	2169.24	116.29	58.0077	0
	High	SVNEVMEWMNNVMNAQAK	1	1	1	Q66HA8		0	0	8.974e-10	51.74	0.000487676	2	2095.4	220.168	76.1245	0
	Medium	DVSTTLNADEAVAR	1	1	1	Q66HA8		0	0.024	0.2813	16.65	1.89562	2	1462.7	671.958	34.3835	0
Q7TPB1	T-complex protein 1 subunit delta OS=Rattus norvegicus GN=Cct4 PE=1 SV=3 - [TCPD_RAT]	155.46	8.53	1	2	2	2	539	58.0628	8.01611
	A2	Sequence	# PSMs	# Proteins	# Protein Groups	Protein Group Accessions	Modifications	ΔCn	q-Value	PEP	IonScore	Exp Value	Charge	MH+ [Da]	ΔM [ppm]	RT [min]	# Missed Cleavages
	High	AFADAMEVIPSTLAENAGLNPISTVTELR	1	1	1	Q7TPB1		0	0	1.709e-10	89.09	6.36899e-08	2	3031.62	354.33	84.538	0
	High	TDMDNQIVVSDYAQMDR	1	1	1	Q7TPB1		0	0	7.413e-10	88.37	1.06103e-07	2	2000.9	13.9262	47.453	0
P61980	Heterogeneous nuclear ribonucleoprotein K OS=Rattus norvegicus GN=Hnrnpk PE=1 SV=1 - [HNRPK_RAT]	151.497	9.5	1	3	3	4	463	50.9444	5.5415
	A2	Sequence	# PSMs	# Proteins	# Protein Groups	Protein Group Accessions	Modifications	ΔCn	q-Value	PEP	IonScore	Exp Value	Charge	MH+ [Da]	ΔM [ppm]	RT [min]	# Missed Cleavages
	High	ILSISADIETIGEILK	2	1	1	P61980		0	0	1.819e-10	97.03	1.63575e-08	2	1715.88	523.102	82.3833	0
	High	TDYNASVSVPDSSGPER	1	1	1	P61980		0	0	5.535e-10	58.25	0.000121569	2	1780.72	-45.0718	29.1642	0
	High	IDEPLEGSEDR	1	1	1	P61980		0	0	0.001093	25.87	0.234751	2	1260.52	752.221	22.5037	0
P68255	14-3-3 protein theta OS=Rattus norvegicus GN=Ywhaq PE=1 SV=1 - [1433T_RAT]	146.94	13.06	1	2	2	3	245	27.7608	4.77979
	A2	Sequence	# PSMs	# Proteins	# Protein Groups	Protein Group Accessions	Modifications	ΔCn	q-Value	PEP	IonScore	Exp Value	Charge	MH+ [Da]	ΔM [ppm]	RT [min]	# Missed Cleavages
	High	QTIENSQGAYQEAFDISK	1	1	1	P68255		0	0	6.134e-14	87.7	1.24736e-07	2	2029.07	56.2327	44.151	0
	High	AVTEQGAELSNEER	2	1	1	P68255		0	0	1.338e-10	80.24	8.15656e-07	2	1532.7	-9.16599	18.8319	0
P25235	Dolichyl-diphosphooligosaccharide--protein glycosyltransferase subunit 2 OS=Rattus norvegicus GN=Rpn2 PE=2 SV=2 - [RPN2_RAT]	143.998	9.98	1	5	5	5	631	69.035	5.97314
	A2	Sequence	# PSMs	# Proteins	# Protein Groups	Protein Group Accessions	Modifications	ΔCn	q-Value	PEP	IonScore	Exp Value	Charge	MH+ [Da]	ΔM [ppm]	RT [min]	# Missed Cleavages
	High	NIVEEIEDLVAR	1	1	1	P25235		0	0	0.0004452	61.9	5.66239e-05	2	1399.86	86.7027	79.9396	0
	High	ISTEVGITNVDLSTVDK	1	1	1	P25235		0	0	6.773e-11	58.66	0.000109664	2	1792.22	714.514	48.7594	0
	High	NPILWNVADVVIK	1	1	1	P25235		0	0	8.631e-05	55.92	0.000211595	2	1479.47	-934.97	67.5008	0
	High	TGQEVVFVAEPDNK	1	1	1	P25235		0	0	0.00235	47.36	0.00156657	2	1532.87	73.207	32.8619	0
	High	ISTEVGITNVDLSTVDKDQSIAPK	1	1	1	P25235		0	0	0.0005956	26.11	0.144372	3	2532.32	786.396	48.5059	1
P15999	ATP synthase subunit alpha, mitochondrial OS=Rattus norvegicus GN=Atp5a1 PE=1 SV=2 - [ATPA_RAT]	142.99	14.1	1	5	5	8	553	59.7166	9.18799
	A2	Sequence	# PSMs	# Proteins	# Protein Groups	Protein Group Accessions	Modifications	ΔCn	q-Value	PEP	IonScore	Exp Value	Charge	MH+ [Da]	ΔM [ppm]	RT [min]	# Missed Cleavages
	High	GMSLNLEPDNVGVVVFGNDK	1	1	1	P15999		0	0	6.932e-13	85.18	2.21929e-07	2	2104.07	14.7752	66.0739	0
	High	TGTAEMSSILEER	3	1	1	P15999		0	0	1.338e-07	51.33	0.000626512	2	1422.2	-1036.91	40.4566	0
	High	EVAAFAQFGSDLDAATQQLLSR	1	1	1	P15999		0	0	7.155e-09	50.23	0.000646347	3	2339.31	486.553	82.56	0
	High	ILGADTSVDLEETGR	2	1	1	P15999		0	0	2.988e-05	28.94	0.106327	2	1576.71	584.119	43.5644	0
	High	EPMQTGIK	1	1	1	P15999		0	0.006	0.1264	21.92	0.749053	2	903.337	-136.506	13.8062	0
Q63798	Proteasome activator complex subunit 2 OS=Rattus norvegicus GN=Psme2 PE=2 SV=3 - [PSME2_RAT]	140.13	15.13	1	2	2	2	238	26.84	5.71924
	A2	Sequence	# PSMs	# Proteins	# Protein Groups	Protein Group Accessions	Modifications	ΔCn	q-Value	PEP	IonScore	Exp Value	Charge	MH+ [Da]	ΔM [ppm]	RT [min]	# Missed Cleavages
	High	IISLSQLLQEDSLNVADLSSLR	1	1	1	Q63798		0	0	1.935e-10	91.82	4.3241e-08	2	2415.42	457.728	84.0606	0
	High	IEDGNDFGVAIQEK	1	1	1	Q63798		0	0	1.997e-11	73.81	3.58931e-06	2	1534.7	-21.9065	37.9795	0
P13383	Nucleolin OS=Rattus norvegicus GN=Ncl PE=1 SV=3 - [NUCL_RAT]	138.019	10.8	1	6	6	16	713	77.101	4.7417
	A2	Sequence	# PSMs	# Proteins	# Protein Groups	Protein Group Accessions	Modifications	ΔCn	q-Value	PEP	IonScore	Exp Value	Charge	MH+ [Da]	ΔM [ppm]	RT [min]	# Missed Cleavages
	High	EAMEDGEIDGNK	5	1	1	P13383		0	0	1.378e-06	44.25	0.00323408	2	1307.69	115.03	18.4846	0
	High	GLSEDTTEETLK	5	1	1	P13383		0	0	2.054e-05	41.55	0.00595915	2	1322.69	46.1706	24.4531	0
	High	FGYVDFESAEDLEK	2	1	1	P13383		0	0	1.965e-07	36.59	0.0186279	2	1647.88	-521.955	55.77	0
	High	GYAFIEFASFEDAK	2	1	1	P13383		0	0	2.881e-05	29.49	0.0891249	2	1596.71	1231.12	65.5982	0
	High	GFGFVDFNSEEDAK	1	1	1	P13383		0	0	1.191e-05	26.95	0.166212	2	1563.54	1189.05	52.5022	0
	High	GGGGDFKPQGK	1	1	1	P13383		0	0.001	0.02948	24.04	0.412602	2	1047.35	-168.855	10.5446	0
P28480	T-complex protein 1 subunit alpha OS=Rattus norvegicus GN=Tcp1 PE=1 SV=1 - [TCPA_RAT]	134.47	12.95	1	4	4	4	556	60.3217	6.21436
	A2	Sequence	# PSMs	# Proteins	# Protein Groups	Protein Group Accessions	Modifications	ΔCn	q-Value	PEP	IonScore	Exp Value	Charge	MH+ [Da]	ΔM [ppm]	RT [min]	# Missed Cleavages
	High	LGVQVVITDPEK	1	1	1	P28480		0	0	2.43e-07	79.52	8.93491e-07	2	1298.69	735.928	39.866	0
	High	SVVPGGGAVEAALSIYLENYATSMGSR	1	1	1	P28480		0	0	1.238e-07	52.72	0.000305236	2	2701.27	715.832	86.1696	0
	High	YINENLIINTDELGR	1	1	1	P28480		0	0	1.128e-07	46.29	0.00184681	2	1777.05	78.0133	54.0039	0
	High	EVGDGTTSVVIIAAELLK	1	1	1	P28480		0	0	3.596e-06	18.19	1.18861	2	1814.89	-68.503	84.499	0
Q04462	Valine--tRNA ligase OS=Rattus norvegicus GN=Vars PE=2 SV=2 - [SYVC_RAT]	133.02	4.11	1	3	3	3	1264	140.28	7.60596
	A2	Sequence	# PSMs	# Proteins	# Protein Groups	Protein Group Accessions	Modifications	ΔCn	q-Value	PEP	IonScore	Exp Value	Charge	MH+ [Da]	ΔM [ppm]	RT [min]	# Missed Cleavages
	High	SLPIVFDDFVDMEFGTGAVK	1	1	1	Q04462		0	0	5.709e-10	85.75	1.9237e-07	2	2187.91	383.504	84.2189	0
	High	VQGSDSDEEVVVATTR	1	1	1	Q04462		0	0	4.686e-08	67.77	1.35525e-05	2	1691.71	-56.127	27.0047	0
	High	DPGVITYDLPTPPGEK	1	1	1	Q04462		0	0	0.004643	14.42	2.85875	2	1698.88	12.8706	50.5356	0
P02401	60S acidic ribosomal protein P2 OS=Rattus norvegicus GN=Rplp2 PE=1 SV=2 - [RLA2_RAT]	131.566	39.13	1	2	2	3	115	11.6849	4.53857
	A2	Sequence	# PSMs	# Proteins	# Protein Groups	Protein Group Accessions	Modifications	ΔCn	q-Value	PEP	IonScore	Exp Value	Charge	MH+ [Da]	ΔM [ppm]	RT [min]	# Missed Cleavages
	High	NIEDVIAQGVGK	1	1	1	P02401		0	0	1.82e-07	83.92	3.63944e-07	2	1243.11	354.657	47.0481	0
	High	LASVPAGGAVAVSAAPGSAAPAAGSAPAAAEEK	2	1	1	P02401		0	0	3.981e-11	57.53	0.000101194	3	2775.33	323.309	39.28	0
P62959	Histidine triad nucleotide-binding protein 1 OS=Rattus norvegicus GN=Hint1 PE=1 SV=5 - [HINT1_RAT]	131.37	19.05	1	1	1	1	126	13.7681	6.87354
	A2	Sequence	# PSMs	# Proteins	# Protein Groups	Protein Group Accessions	Modifications	ΔCn	q-Value	PEP	IonScore	Exp Value	Charge	MH+ [Da]	ΔM [ppm]	RT [min]	# Missed Cleavages
	High	HISQISVADDDDESLLGHLMIVGK	1	1	1	P62959		0	0	2.388e-15	131.37	4.28921e-12	3	2593.07	297.7	59.2055	0
P63102	14-3-3 protein zeta/delta OS=Rattus norvegicus GN=Ywhaz PE=1 SV=1 - [1433Z_RAT]	128.902	18.37	1	4	4	4	245	27.7537	4.79248
	A2	Sequence	# PSMs	# Proteins	# Protein Groups	Protein Group Accessions	Modifications	ΔCn	q-Value	PEP	IonScore	Exp Value	Charge	MH+ [Da]	ΔM [ppm]	RT [min]	# Missed Cleavages
	High	SVTEQGAELSNEER	1	1	1	P63102		0	0	2.156e-12	100.04	8.64005e-09	2	1548.54	-112.858	19.7641	0
	High	YLAEVAAGDDKK	1	1	1	P63102		0	0	1.586e-05	52.66	0.00046043	2	1279.69	29.7293	15.4455	1
	High	TAFDEAIAELDTLSEESYK	1	1	1	P63102		0	0	0.0003286	30.65	0.0628956	2	2132.07	36.9696	82.277	0
	Medium	YLAEVAAGDDK	1	1	1	P63102		0	0.043	0.4231	30.09	0.0866849	2	1151.52	-35.2724	21.6141	0
Q63081	Protein disulfide-isomerase A6 OS=Rattus norvegicus GN=Pdia6 PE=1 SV=2 - [PDIA6_RAT]	127.63	16.82	1	4	4	5	440	48.1433	5.13525
	A2	Sequence	# PSMs	# Proteins	# Protein Groups	Protein Group Accessions	Modifications	ΔCn	q-Value	PEP	IonScore	Exp Value	Charge	MH+ [Da]	ΔM [ppm]	RT [min]	# Missed Cleavages
	High	ALDLFSDNAPPPELLEIINEDIAK	2	1	1	Q63081		0	0	9.634e-08	66.72	1.1492e-05	2	2638.43	403.878	86.3913	0
	High	TGEAIVDAALSALR	1	1	1	Q63081		0	0	1.333e-09	64.28	3.20809e-05	2	1386.36	-285.179	67.6183	0
	High	DGELPVEDDIDLSDVELDDLEK	1	1	1	Q63081		0	0	0.0001694	36.6	0.0135204	3	2473.31	71.8242	73.8639	0
	High	NLEPEWAAAATEVK	1	1	1	Q63081		0	0.001	0.03531	21.55	0.581919	2	1528.7	-39.0961	47.6637	0
Q62667	Major vault protein OS=Rattus norvegicus GN=Mvp PE=1 SV=4 - [MVP_RAT]	126.163	5.34	1	3	3	3	861	95.7391	5.57959
	A2	Sequence	# PSMs	# Proteins	# Protein Groups	Protein Group Accessions	Modifications	ΔCn	q-Value	PEP	IonScore	Exp Value	Charge	MH+ [Da]	ΔM [ppm]	RT [min]	# Missed Cleavages
	High	SVQLAIEITTNSQEAAAK	1	1	1	Q62667		0	0	1.634e-12	85.89	2.04302e-07	2	1874.22	126.279	45.7193	0
	High	EVEVVEIIQATVIK	1	1	1	Q62667		0	0	8.48e-07	47.85	0.00131329	2	1570.04	82.9374	71.2929	0
	High	AQALAIETEAELER	1	1	1	Q62667		0	0	1.372e-05	37.09	0.0172177	2	1545.71	1235.12	42.5418	0
P38983	40S ribosomal protein SA OS=Rattus norvegicus GN=Rpsa PE=1 SV=3 - [RSSA_RAT]	125.8	10.85	1	2	2	2	295	32.8034	4.86865
	A2	Sequence	# PSMs	# Proteins	# Protein Groups	Protein Group Accessions	Modifications	ΔCn	q-Value	PEP	IonScore	Exp Value	Charge	MH+ [Da]	ΔM [ppm]	RT [min]	# Missed Cleavages
	High	AIVAIENPADVSVISSR	1	1	1	P38983		0	0	1.009e-09	79.62	8.31678e-07	2	1741.4	257.762	51.0941	0
	High	DPEEIEKEEQAAAEK	1	1	1	P38983		0	0	9.319e-10	69.68	8.87546e-06	2	1715.71	-48.0415	27.0262	1
Q63584	Transmembrane emp24 domain-containing protein 10 OS=Rattus norvegicus GN=Tmed10 PE=1 SV=2 - [TMEDA_RAT]	124.27	9.59	1	1	1	2	219	24.8418	6.41748
	A2	Sequence	# PSMs	# Proteins	# Protein Groups	Protein Group Accessions	Modifications	ΔCn	q-Value	PEP	IonScore	Exp Value	Charge	MH+ [Da]	ΔM [ppm]	RT [min]	# Missed Cleavages
	High	DLLVTGAYEITDQSGGAGGLR	2	1	1	Q63584		0	0	7.601e-14	124.27	2.74036e-11	2	2093.9	406.361	59.3675	0
P04961	Proliferating cell nuclear antigen OS=Rattus norvegicus GN=Pcna PE=1 SV=1 - [PCNA_RAT]	123.67	16.09	1	2	2	2	261	28.7303	4.69092
	A2	Sequence	# PSMs	# Proteins	# Protein Groups	Protein Group Accessions	Modifications	ΔCn	q-Value	PEP	IonScore	Exp Value	Charge	MH+ [Da]	ΔM [ppm]	RT [min]	# Missed Cleavages
	High	AEDNADTLALVFEAPNQEK	1	1	1	P04961		0	0	7.157e-11	80.19	6.74343e-07	2	2074.07	-446.154	58.5773	0
	High	ATPLSPTVTLSMSADVPLVVEYK	1	1	1	P04961		0	0	3.805e-12	65.48	1.78095e-05	2	2419.09	331.746	70.9661	0
Q3T1I4	Protein PRRC1 OS=Rattus norvegicus GN=Prrc1 PE=2 SV=1 - [PRRC1_RAT]	122.88	6.77	1	2	2	2	443	46.2656	5.94775
	A2	Sequence	# PSMs	# Proteins	# Protein Groups	Protein Group Accessions	Modifications	ΔCn	q-Value	PEP	IonScore	Exp Value	Charge	MH+ [Da]	ΔM [ppm]	RT [min]	# Missed Cleavages
	High	QTAVSVENFIAELLPDK	1	1	1	Q3T1I4		0	0	3.066e-13	98.52	1.12413e-08	2	1874.89	479.68	83.364	0
	High	SGGELDIVVTSNK	1	1	1	Q3T1I4		0	0	0.0001564	50.36	0.00090158	2	1317.69	-752.763	33.4098	0
Q62952	Dihydropyrimidinase-related protein 3 OS=Rattus norvegicus GN=Dpysl3 PE=1 SV=2 - [DPYL3_RAT]	121.71	3.51	2	1	1	1	570	61.928	6.49365
	A2	Sequence	# PSMs	# Proteins	# Protein Groups	Protein Group Accessions	Modifications	ΔCn	q-Value	PEP	IonScore	Exp Value	Charge	MH+ [Da]	ΔM [ppm]	RT [min]	# Missed Cleavages
	High	IVNDDQSFYADIYMEDGLIK	1	2	1	Q62952		0	0	2.028e-15	121.71	4.51259e-11	2	2350.25	490.839	68.1264	0
P61206	ADP-ribosylation factor 3 OS=Rattus norvegicus GN=Arf3 PE=1 SV=2 - [ARF3_RAT]	120.653	23.76	5	3	3	3	181	20.5877	7.43018
	A2	Sequence	# PSMs	# Proteins	# Protein Groups	Protein Group Accessions	Modifications	ΔCn	q-Value	PEP	IonScore	Exp Value	Charge	MH+ [Da]	ΔM [ppm]	RT [min]	# Missed Cleavages
	High	QDLPNAMNAAEITDK	1	3	1	P61206		0	0	2.32e-11	68.2	1.31983e-05	2	1631.71	573.58	40.0833	0
	High	DAVLLVFANK	1	3	1	P61206		0	0	8.356e-05	56.95	0.000205268	2	1090.51	810.338	54.0562	0
	High	HYFQNTQGLIFVVDSNDR	1	5	1	P61206		0	0	3.792e-05	50.17	0.000694284	3	2153.05	2.06013	51.1787	0
P04785	Protein disulfide-isomerase OS=Rattus norvegicus GN=P4hb PE=1 SV=2 - [PDIA1_RAT]	119.22	18.86	1	6	6	7	509	56.9157	4.93213
	A2	Sequence	# PSMs	# Proteins	# Protein Groups	Protein Group Accessions	Modifications	ΔCn	q-Value	PEP	IonScore	Exp Value	Charge	MH+ [Da]	ΔM [ppm]	RT [min]	# Missed Cleavages
	High	TGPAATTLSDTAAAESLVDSSEVTVIGFFK	1	1	1	P04785		0	0	6.227e-09	89.38	5.72113e-08	2	2986.45	320.25	86.1646	0
	High	HNQLPLVIEFTEQTAPK	1	1	1	P04785		0	0	0.000539	42.55	0.00381628	3	1965.04	-4.45774	53.5183	0
	High	LITLEEEMTK	1	1	1	P04785		0	0	9.264e-05	39.27	0.0108189	2	1207.35	600.506	40.2541	0
	High	YKPESDELTAEK	1	1	1	P04785		0	0	0.0007684	18.33	1.26475	2	1409.99	223.342	15.7525	0
	High	ILFIFIDSDHTDNQR	2	1	1	P04785		0	0	0.001674	10.34	7.1248	2	1834.05	77.0936	55.9667	0
	High	MDSTANEVEAVK	1	1	1	P04785		0	0.004	0.1171	23.77	0.38345	2	1293.53	-57.3035	22.5987	0
Q6P9U8	Eukaryotic translation initiation factor 3 subunit H OS=Rattus norvegicus GN=Eif3h PE=2 SV=1 - [EIF3H_RAT]	118.16	10.8	1	2	2	3	352	39.88	6.66846
	A2	Sequence	# PSMs	# Proteins	# Protein Groups	Protein Group Accessions	Modifications	ΔCn	q-Value	PEP	IonScore	Exp Value	Charge	MH+ [Da]	ΔM [ppm]	RT [min]	# Missed Cleavages
	High	HYQEEGQGTEVVQGVLLGLVVEDR	2	1	1	Q6P9U8		0	0	2.115e-14	101.77	3.81867e-09	2	2655.43	410.596	67.9119	0
	High	NSHLINVLMWELEK	1	1	1	Q6P9U8		0	0	8.768e-05	12.36	4.40219	2	1726.55	376.055	64.0476	0
Q1JU68	Eukaryotic translation initiation factor 3 subunit A OS=Rattus norvegicus GN=Eif3a PE=2 SV=2 - [EIF3A_RAT]	115.82	6.2	1	6	6	6	1354	163.097	6.771
	A2	Sequence	# PSMs	# Proteins	# Protein Groups	Protein Group Accessions	Modifications	ΔCn	q-Value	PEP	IonScore	Exp Value	Charge	MH+ [Da]	ΔM [ppm]	RT [min]	# Missed Cleavages
	High	DIDIEDLEELDPDFIMAK	1	1	1	Q1JU68		0	0	7.476e-09	69.13	8.77863e-06	2	2119.9	-514.734	83.1908	0
	High	LVQLDSAISMELWQEAFK	1	1	1	Q1JU68		0	0	2.908e-08	49.78	0.000747419	3	2110.04	933.558	80.5628	0
	High	DLYNWLEVEFNPLK	1	1	1	Q1JU68		0	0	4.023e-05	32.24	0.0486882	2	1781.05	649.218	86.6329	0
	High	NETDEDGWTTVR	1	1	1	Q1JU68		0	0	0.002247	30.67	0.0731482	2	1423.53	645.498	28.6125	0
	High	DMDLWEQQEEER	1	1	1	Q1JU68		0	0	0.0002309	24.23	0.298848	2	1607.88	131.339	43.6244	0
	High	GPAEESSSWR	1	1	1	Q1JU68		0	0.001	0.01954	17.07	1.95158	2	1105.51	21.6201	16.7126	0
Q63347	26S protease regulatory subunit 7 OS=Rattus norvegicus GN=Psmc2 PE=1 SV=3 - [PRS7_RAT]	115.02	7.39	1	2	2	2	433	48.5441	5.79541
	A2	Sequence	# PSMs	# Proteins	# Protein Groups	Protein Group Accessions	Modifications	ΔCn	q-Value	PEP	IonScore	Exp Value	Charge	MH+ [Da]	ΔM [ppm]	RT [min]	# Missed Cleavages
	High	FVVDLSDQVAPTDIEEGMR	1	1	1	Q63347		0	0	1.856e-09	107.88	1.17717e-09	2	2120.9	-53.5584	61.3602	0
	High	FDDGAGGDNEVQR	1	1	1	Q63347		0	0	0.002506	30.14	0.0879196	2	1379.7	82.7136	16.9586	0
P12785	Fatty acid synthase OS=Rattus norvegicus GN=Fasn PE=1 SV=3 - [FAS_RAT]	113.96	1.28	1	2	2	2	2505	272.478	6.39209
	A2	Sequence	# PSMs	# Proteins	# Protein Groups	Protein Group Accessions	Modifications	ΔCn	q-Value	PEP	IonScore	Exp Value	Charge	MH+ [Da]	ΔM [ppm]	RT [min]	# Missed Cleavages
	High	LLLPEDPLISGLLNSQALK	1	1	1	P12785		0	0	1.19e-13	86.99	1.4719e-07	2	2034.07	-58.6453	81.1264	0
	High	GVDLVLNSLAEEK	1	1	1	P12785		0	0	6.685e-06	53.97	0.000347952	2	1387.86	804.085	51.806	0
P54001	Prolyl 4-hydroxylase subunit alpha-1 OS=Rattus norvegicus GN=P4ha1 PE=2 SV=2 - [P4HA1_RAT]	113.56	2.62	1	1	1	1	534	60.8596	5.89697
	A2	Sequence	# PSMs	# Proteins	# Protein Groups	Protein Group Accessions	Modifications	ΔCn	q-Value	PEP	IonScore	Exp Value	Charge	MH+ [Da]	ΔM [ppm]	RT [min]	# Missed Cleavages
	High	LNTEWSELENLILK	1	1	1	P54001		0	0	3.006e-13	113.56	3.49801e-10	2	1701.88	-14.8373	77.2452	0
Q6AYZ1	Tubulin alpha-1C chain OS=Rattus norvegicus GN=Tuba1c PE=1 SV=1 - [TBA1C_RAT]	112.67	11.8	4	4	4	6	449	49.9055	5.09717
	A2	Sequence	# PSMs	# Proteins	# Protein Groups	Protein Group Accessions	Modifications	ΔCn	q-Value	PEP	IonScore	Exp Value	Charge	MH+ [Da]	ΔM [ppm]	RT [min]	# Missed Cleavages
	High	TIGGGDDSFNTFFSETGAGK	2	4	1	Q6AYZ1		0	0	5.748e-15	83.07	3.61003e-07	2	2007.9	2.04286	57.4003	0
	High	EIIDLVLDR	1	3	1	Q6AYZ1		0	0	0.0004488	43	0.00495424	2	1085.68	55.5037	56.9835	0
	High	DVNAAIATIK	2	4	1	Q6AYZ1		0	0	0.0002946	23.04	0.549231	2	1016.68	1080.36	34.9094	0
	Medium	NLDIERPTYTNLNR	1	4	1	Q6AYZ1		0	0.049	0.4673	19.15	0.974773	3	1719.77	517.453	34.1861	0
Q63570	26S protease regulatory subunit 6B OS=Rattus norvegicus GN=Psmc4 PE=1 SV=1 - [PRS6B_RAT]	107.91	8.85	1	2	2	2	418	47.3786	5.21143
	A2	Sequence	# PSMs	# Proteins	# Protein Groups	Protein Group Accessions	Modifications	ΔCn	q-Value	PEP	IonScore	Exp Value	Charge	MH+ [Da]	ΔM [ppm]	RT [min]	# Missed Cleavages
	High	ILLELLNQMDGFDQNVNVK	1	1	1	Q63570		0	0	2.874e-11	104.3	2.44656e-09	2	2203.91	347.139	75.8042	0
	High	MNLSEEVDLEDYVARPDK	1	1	1	Q63570		0	0.008	0.1367	29.11	0.0844478	3	2124.04	493.275	53.0167	0
P52296	Importin subunit beta-1 OS=Rattus norvegicus GN=Kpnb1 PE=1 SV=1 - [IMB1_RAT]	107.25	3.66	1	2	2	2	875	97.062	4.76709
	A2	Sequence	# PSMs	# Proteins	# Protein Groups	Protein Group Accessions	Modifications	ΔCn	q-Value	PEP	IonScore	Exp Value	Charge	MH+ [Da]	ΔM [ppm]	RT [min]	# Missed Cleavages
	High	YLEVVLNTLQQASQAQVDK	1	1	1	P52296		0	0	3.993e-14	80.88	5.98555e-07	2	2147.24	48.3428	66.8246	0
	High	SDFDMVDYLNELR	1	1	1	P52296		0	0	0.0001171	48.87	0.00107796	2	1616.88	92.6513	71.8719	0
Q05175	Brain acid soluble protein 1 OS=Rattus norvegicus GN=Basp1 PE=1 SV=2 - [BASP1_RAT]	104.737	27.27	1	3	3	3	220	21.7774	4.51318
	A2	Sequence	# PSMs	# Proteins	# Protein Groups	Protein Group Accessions	Modifications	ΔCn	q-Value	PEP	IonScore	Exp Value	Charge	MH+ [Da]	ΔM [ppm]	RT [min]	# Missed Cleavages
	High	ESEPQAAADATEVK	1	1	1	Q05175		0	0	1.145e-10	71	7.02186e-06	2	1446.7	708.148	20.1891	0
	High	SEGAAEEQPEPAPAPEQEAAAPGPAAGGEAPK	1	1	1	Q05175		0	0	3.11e-05	41.71	0.00354802	3	3012.34	317.231	29.5761	0
	High	ETPAASEAPSSAAK	1	1	1	Q05175		0	0	1.678e-05	37.36	0.0174012	2	1316.53	-80.9802	11.8401	0
Q5U300	Ubiquitin-like modifier-activating enzyme 1 OS=Rattus norvegicus GN=Uba1 PE=1 SV=1 - [UBA1_RAT]	104.6	4.44	1	3	3	3	1058	117.713	5.56689
	A2	Sequence	# PSMs	# Proteins	# Protein Groups	Protein Group Accessions	Modifications	ΔCn	q-Value	PEP	IonScore	Exp Value	Charge	MH+ [Da]	ΔM [ppm]	RT [min]	# Missed Cleavages
	High	IHVSDQELQSANASVDDSR	1	1	1	Q5U300		0	0	3.216e-10	70.45	6.43271e-06	3	2070.79	-85.8428	28.446	0
	High	NGSEADIDESLYSR	1	1	1	Q5U300		0	0	3.684e-06	43.34	0.00395088	2	1557.54	1189.24	37.3096	0
	High	QPAENVNQYLTDSK	1	1	1	Q5U300		0	0	2.155e-06	34.81	0.0261487	2	1607.88	687.053	32.4693	0
Q68FQ0	T-complex protein 1 subunit epsilon OS=Rattus norvegicus GN=Cct5 PE=1 SV=1 - [TCPE_RAT]	103.49	3.14	1	1	1	1	541	59.4988	5.71924
	A2	Sequence	# PSMs	# Proteins	# Protein Groups	Protein Group Accessions	Modifications	ΔCn	q-Value	PEP	IonScore	Exp Value	Charge	MH+ [Da]	ΔM [ppm]	RT [min]	# Missed Cleavages
	High	WVGGPEIELIAIATGGR	1	1	1	Q68FQ0		0	0	7.592e-11	103.49	3.44963e-09	2	1739.88	536.769	77.0023	0
O35303	Dynamin-1-like protein OS=Rattus norvegicus GN=Dnm1l PE=1 SV=1 - [DNM1L_RAT]	103.07	5.96	1	2	2	2	755	83.8561	7.07861
	A2	Sequence	# PSMs	# Proteins	# Protein Groups	Protein Group Accessions	Modifications	ΔCn	q-Value	PEP	IonScore	Exp Value	Charge	MH+ [Da]	ΔM [ppm]	RT [min]	# Missed Cleavages
	High	LDLMDAGTDAMDVLMGR	1	1	1	O35303		0	0	4.5e-12	82.98	3.96255e-07	2	1823.89	29.3243	85.3103	0
	High	LQDVFNTVGADIIQLPQIVVVGTQSSGK	1	1	1	O35303		0	0	0.0003494	41.09	0.0040808	2	2927.61	350.244	84.5532	0
P16446	Phosphatidylinositol transfer protein alpha isoform OS=Rattus norvegicus GN=Pitpna PE=1 SV=2 - [PIPNA_RAT]	102.24	8.49	1	1	1	1	271	31.8871	6.3667
	A2	Sequence	# PSMs	# Proteins	# Protein Groups	Protein Group Accessions	Modifications	ΔCn	q-Value	PEP	IonScore	Exp Value	Charge	MH+ [Da]	ΔM [ppm]	RT [min]	# Missed Cleavages
	High	VILPVSVDEYQVGQLYSVAEASK	1	1	1	P16446		0	0	1.281e-14	102.24	3.84789e-09	2	2495.42	447.265	70.3276	0
P62161	Calmodulin OS=Rattus norvegicus GN=Calm1 PE=1 SV=2 - [CALM_RAT]	101.547	28.86	2	3	3	3	149	16.8268	4.22119
	A2	Sequence	# PSMs	# Proteins	# Protein Groups	Protein Group Accessions	Modifications	ΔCn	q-Value	PEP	IonScore	Exp Value	Charge	MH+ [Da]	ΔM [ppm]	RT [min]	# Missed Cleavages
	High	EADIDGDGQVNYEEFVQMMTAK	1	1	1	P62161		0	0	4.687e-12	93.29	2.7871e-08	2	2491.26	472.373	73.2439	0
	High	DGNGYISAAELR	1	1	1	P62161		0	0	0.001414	22.42	0.491459	2	1265.86	193.367	40.1016	0
	Medium	DTDSEEEIR	1	2	1	P62161		0	0.028	0.3361	31.17	0.0682487	2	1094.51	959.141	20.1781	0
P61983	14-3-3 protein gamma OS=Rattus norvegicus GN=Ywhag PE=1 SV=2 - [1433G_RAT]	101.22	17	1	2	3	5	247	28.2849	4.89404
	A2	Sequence	# PSMs	# Proteins	# Protein Groups	Protein Group Accessions	Modifications	ΔCn	q-Value	PEP	IonScore	Exp Value	Charge	MH+ [Da]	ΔM [ppm]	RT [min]	# Missed Cleavages
	High	NVTELNEPLSNEER	2	1	1	P61983		0	0	6.186e-08	69.1	1.03097e-05	2	1644.71	561.578	30.8943	0
	High	TAFDDAIAELDTLNEDSYK	1	1	1	P61983		0	0	1.823e-10	44.06	0.00281919	2	2132.4	671.811	74.8268	0
	High	YDDMAAAMK	2	2	2	P35213;P61983		0	0	3.197e-05	34.06	0.0392841	2	1015.51	86.2092	22.3686	0
O08629	Transcription intermediary factor 1-beta OS=Rattus norvegicus GN=Trim28 PE=1 SV=2 - [TIF1B_RAT]	100.497	6.11	1	3	3	3	835	88.8995	5.77002
	A2	Sequence	# PSMs	# Proteins	# Protein Groups	Protein Group Accessions	Modifications	ΔCn	q-Value	PEP	IonScore	Exp Value	Charge	MH+ [Da]	ΔM [ppm]	RT [min]	# Missed Cleavages
	High	VFPGSTTEDYNLIVIER	1	1	1	O08629		0	0	2.651e-07	61.18	5.5365e-05	2	1953.06	33.0078	58.7194	0
	High	EEDGSLSLDGADSTGVVAK	1	1	1	O08629		0	0	4.412e-08	54.62	0.000262654	2	1850.89	552.406	37.5178	0
	High	LDLDLTSDSQPPVFK	1	1	1	O08629		0	0	5.075e-05	26.03	0.205679	2	1675.05	111.78	55.7833	0
P14408	Fumarate hydratase, mitochondrial OS=Rattus norvegicus GN=Fh PE=1 SV=1 - [FUMH_RAT]	98.82	8.48	1	2	2	2	507	54.429	8.95361
	A2	Sequence	# PSMs	# Proteins	# Protein Groups	Protein Group Accessions	Modifications	ΔCn	q-Value	PEP	IonScore	Exp Value	Charge	MH+ [Da]	ΔM [ppm]	RT [min]	# Missed Cleavages
	High	LNDHFPLVVWQTGSGTQTNMNVNEVISNR	1	1	1	P14408		0	0	9.117e-15	98.82	5.87866e-09	3	3271.11	155.966	62.8663	0
	High	AAAEVNQEYGLDPK	1	1	1	P14408		0	0	2.412e-05	29.53	0.0930993	2	1506.7	1311.1	26.8777	0
P18422	Proteasome subunit alpha type-3 OS=Rattus norvegicus GN=Psma3 PE=1 SV=3 - [PSA3_RAT]	97.78	5.49	1	1	1	1	255	28.4011	5.43994
	A2	Sequence	# PSMs	# Proteins	# Protein Groups	Protein Group Accessions	Modifications	ΔCn	q-Value	PEP	IonScore	Exp Value	Charge	MH+ [Da]	ΔM [ppm]	RT [min]	# Missed Cleavages
	High	AFELELSWVGELTK	1	1	1	P18422		0	0	2.019e-12	97.78	1.36464e-08	2	1621.88	17.8606	77.1815	0
Q63524	Transmembrane emp24 domain-containing protein 2 OS=Rattus norvegicus GN=Tmed2 PE=1 SV=1 - [TMED2_RAT]	96.2	7.96	1	1	1	1	201	22.7183	5.17334
	A2	Sequence	# PSMs	# Proteins	# Protein Groups	Protein Group Accessions	Modifications	ΔCn	q-Value	PEP	IonScore	Exp Value	Charge	MH+ [Da]	ΔM [ppm]	RT [min]	# Missed Cleavages
	High	LEEMINELAVAMTAVK	1	1	1	Q63524		0	0	1.904e-12	96.2	2.00063e-08	2	1762.35	248.948	73.8387	0
P16617	Phosphoglycerate kinase 1 OS=Rattus norvegicus GN=Pgk1 PE=1 SV=2 - [PGK1_RAT]	95.7733	14.63	1	4	4	6	417	44.51	7.89893
	A2	Sequence	# PSMs	# Proteins	# Protein Groups	Protein Group Accessions	Modifications	ΔCn	q-Value	PEP	IonScore	Exp Value	Charge	MH+ [Da]	ΔM [ppm]	RT [min]	# Missed Cleavages
	High	VLNNMEIGTSLYDEEGAK	2	1	1	P16617		0	0	7.559e-13	71.65	5.05069e-06	2	1984.73	902.73	48.4344	0
	High	ALESPERPFLAILGGAK	1	1	1	P16617		0	0	2.158e-06	44.22	0.00294239	3	1770.02	581.356	57.0033	0
	High	VSHVSTGGGASLELLEGK	2	1	1	P16617		0	0	0.001133	28.57	0.109389	3	1742.02	637.449	35.3092	0
	High	FHVEEEGK	1	1	1	P16617		0	0.001	0.03722	17.69	1.87237	2	975.341	905.612	11.6357	0
P11598	Protein disulfide-isomerase A3 OS=Rattus norvegicus GN=Pdia3 PE=1 SV=2 - [PDIA3_RAT]	94.98	9.31	1	4	4	7	505	56.5877	6.21436
	A2	Sequence	# PSMs	# Proteins	# Protein Groups	Protein Group Accessions	Modifications	ΔCn	q-Value	PEP	IonScore	Exp Value	Charge	MH+ [Da]	ΔM [ppm]	RT [min]	# Missed Cleavages
	High	MDATANDVPSPYEVK	1	1	1	P11598		0	0	9.075e-10	49.68	0.000886469	2	1637.71	584.995	35.1013	0
	High	DGEEAGAYDGPR	4	1	1	P11598		0	0	1.915e-05	43.72	0.00381733	2	1236.29	-177.185	18.2252	0
	High	DPNIVIAK	1	1	1	P11598		0	0	0.002726	30.51	0.0663344	2	869.502	-8.21684	23.9855	0
	Medium	DLFSDGHSEFLK	1	1	1	P11598		0	0.018	0.2432	11.56	6.03622	2	1394.7	27.6014	45.8646	0
Q8CG09	Multidrug resistance-associated protein 1 OS=Rattus norvegicus GN=Abcc1 PE=1 SV=2 - [MRP1_RAT]	93.5	1.57	1	1	1	1	1532	171.383	7.29834
	A2	Sequence	# PSMs	# Proteins	# Protein Groups	Protein Group Accessions	Modifications	ΔCn	q-Value	PEP	IonScore	Exp Value	Charge	MH+ [Da]	ΔM [ppm]	RT [min]	# Missed Cleavages
	High	ILVLDEATAAVDLETDDLIQSTIR	1	1	1	Q8CG09		0	0	2.439e-09	93.5	2.6265e-08	2	2615.1	273.272	86.5063	0
O35796	Complement component 1 Q subcomponent-binding protein, mitochondrial OS=Rattus norvegicus GN=C1qbp PE=1 SV=2 - [C1QBP_RAT]	93.29	9.32	1	2	2	3	279	30.9775	4.86865
	A2	Sequence	# PSMs	# Proteins	# Protein Groups	Protein Group Accessions	Modifications	ΔCn	q-Value	PEP	IonScore	Exp Value	Charge	MH+ [Da]	ΔM [ppm]	RT [min]	# Missed Cleavages
	High	AFVEFLTDEIK	1	1	1	O35796		0	0	6.793e-06	60.95	6.6532e-05	2	1312.05	280.41	61.5802	0
	High	MSGDWELEVNGTEAK	2	1	1	O35796		0	0	2.172e-06	39.09	0.0103088	2	1667.05	781.503	43.416	0
Q925G0	Putative RNA-binding protein 3 OS=Rattus norvegicus GN=Rbm3 PE=1 SV=2 - [RBM3_RAT]	92.84	20.65	1	1	1	1	155	16.8448	7.57666
	A2	Sequence	# PSMs	# Proteins	# Protein Groups	Protein Group Accessions	Modifications	ΔCn	q-Value	PEP	IonScore	Exp Value	Charge	MH+ [Da]	ΔM [ppm]	RT [min]	# Missed Cleavages
	High	LFVGGLNFNTDEQALEDHFSSFGPISEVVVVK	1	1	1	Q925G0		0	0	2.39e-11	92.84	2.15278e-08	3	3495.62	249.047	81.2284	0
Q9QYU1	Peroxisomal biogenesis factor 19 OS=Rattus norvegicus GN=Pex19 PE=2 SV=1 - [PEX19_RAT]	91.68	5.02	1	1	1	1	299	32.4765	4.36084
	A2	Sequence	# PSMs	# Proteins	# Protein Groups	Protein Group Accessions	Modifications	ΔCn	q-Value	PEP	IonScore	Exp Value	Charge	MH+ [Da]	ΔM [ppm]	RT [min]	# Missed Cleavages
	High	ELEELLESALDDFDK	1	1	1	Q9QYU1		0	0	1.669e-11	91.68	5.42004e-08	2	1766.05	120.521	84.4315	0
Q9EQR2	Alkyldihydroxyacetonephosphate synthase, peroxisomal OS=Rattus norvegicus GN=Agps PE=2 SV=1 - [ADAS_RAT]	91.33	2.8	1	1	1	1	644	71.5422	7.35693
	A2	Sequence	# PSMs	# Proteins	# Protein Groups	Protein Group Accessions	Modifications	ΔCn	q-Value	PEP	IonScore	Exp Value	Charge	MH+ [Da]	ΔM [ppm]	RT [min]	# Missed Cleavages
	High	GFDPNQISVATLLFEGDR	1	1	1	Q9EQR2		0	0	4.602e-09	91.33	5.49579e-08	2	1978.23	-383.18	76.494	0
Q6AYC4	Macrophage-capping protein OS=Rattus norvegicus GN=Capg PE=1 SV=1 - [CAPG_RAT]	90.94	10.32	1	2	2	2	349	38.7746	6.55127
	A2	Sequence	# PSMs	# Proteins	# Protein Groups	Protein Group Accessions	Modifications	ΔCn	q-Value	PEP	IonScore	Exp Value	Charge	MH+ [Da]	ΔM [ppm]	RT [min]	# Missed Cleavages
	High	EGNPEEDITADQTNAQAAALYK	1	1	1	Q6AYC4		0	0	3.786e-08	62.1	4.13735e-05	2	2350.08	424.806	42.5486	0
	High	YSPNTQVEILPQGR	1	1	1	Q6AYC4		0	0	6.368e-09	46.34	0.00192555	2	1602.71	549.251	36.9505	0
Q01205	Dihydrolipoyllysine-residue succinyltransferase component of 2-oxoglutarate dehydrogenase complex, mitochondrial OS=Rattus norvegicus GN=Dlst PE=1 SV=2 - [ODO2_RAT]	90.94	4.63	1	1	1	1	454	48.8944	8.68994
	A2	Sequence	# PSMs	# Proteins	# Protein Groups	Protein Group Accessions	Modifications	ΔCn	q-Value	PEP	IonScore	Exp Value	Charge	MH+ [Da]	ΔM [ppm]	RT [min]	# Missed Cleavages
	High	NDVITVQTPAFAESVTEGDVR	1	1	1	Q01205		0	0	1.038e-15	90.94	5.28328e-08	2	2248.91	356.199	55.9296	0
P62909	40S ribosomal protein S3 OS=Rattus norvegicus GN=Rps3 PE=2 SV=1 - [RS3_RAT]	90.0033	20.99	1	4	4	4	243	26.6574	9.65674
	A2	Sequence	# PSMs	# Proteins	# Protein Groups	Protein Group Accessions	Modifications	ΔCn	q-Value	PEP	IonScore	Exp Value	Charge	MH+ [Da]	ΔM [ppm]	RT [min]	# Missed Cleavages
	High	ELAEDGYSGVEVR	1	1	1	P62909		0	0	1.476e-07	56.29	0.000199719	2	1423.7	20.2099	31.393	0
	High	TEIIILATR	1	1	1	P62909		0	0	0.0001221	46.99	0.00202186	2	1029.47	-154.291	41.2603	0
	High	DEILPTTPISEQK	1	1	1	P62909		0	0	0.001589	39.03	0.0100146	2	1470.7	-45.7747	39.5618	0
	High	GGKPEPPAMPQPVPTA	1	1	1	P62909		0	0	0.0003308	38	0.0134557	2	1574.34	340.763	33.6287	0
P35213	14-3-3 protein beta/alpha OS=Rattus norvegicus GN=Ywhab PE=1 SV=3 - [1433B_RAT]	89.03	11.38	1	1	2	3	246	28.0368	4.88135
	A2	Sequence	# PSMs	# Proteins	# Protein Groups	Protein Group Accessions	Modifications	ΔCn	q-Value	PEP	IonScore	Exp Value	Charge	MH+ [Da]	ΔM [ppm]	RT [min]	# Missed Cleavages
	High	TAFDEAIAELDTLNEESYK	1	1	1	P35213		0	0	1.686e-11	77.47	1.23641e-06	2	2159.91	417.967	75.7766	0
	High	YDDMAAAMK	2	2	2	P35213;P61983		0	0	3.197e-05	34.06	0.0392841	2	1015.51	86.2092	22.3686	0
B0BNE5	S-formylglutathione hydrolase OS=Rattus norvegicus GN=Esd PE=1 SV=1 - [ESTD_RAT]	88.9	8.16	1	1	1	1	282	31.3434	6.90283
	A2	Sequence	# PSMs	# Proteins	# Protein Groups	Protein Group Accessions	Modifications	ΔCn	q-Value	PEP	IonScore	Exp Value	Charge	MH+ [Da]	ΔM [ppm]	RT [min]	# Missed Cleavages
	High	MYSYVTEELPQLINANFPVDPQR	1	1	1	B0BNE5		0	0	5.37e-12	88.9	7.14334e-08	2	2724.27	-23.6188	76.4223	0
Q63692	Hsp90 co-chaperone Cdc37 OS=Rattus norvegicus GN=Cdc37 PE=1 SV=2 - [CDC37_RAT]	88.74	8.44	1	2	2	2	379	44.4819	5.33838
	A2	Sequence	# PSMs	# Proteins	# Protein Groups	Protein Group Accessions	Modifications	ΔCn	q-Value	PEP	IonScore	Exp Value	Charge	MH+ [Da]	ΔM [ppm]	RT [min]	# Missed Cleavages
	High	LGPGGLDPVEVYESLPEELQK	1	1	1	Q63692		0	0	2.408e-08	66.13	1.63577e-05	2	2270.24	477.884	72.7498	0
	High	DVQMLQDAISK	1	1	1	Q63692		0	0	3.784e-06	42.11	0.00590877	2	1247.69	47.4079	41.6876	0
Q5XI73	Rho GDP-dissociation inhibitor 1 OS=Rattus norvegicus GN=Arhgdia PE=1 SV=1 - [GDIR1_RAT]	88.3967	24.51	1	4	4	4	204	23.3928	5.19873
	A2	Sequence	# PSMs	# Proteins	# Protein Groups	Protein Group Accessions	Modifications	ΔCn	q-Value	PEP	IonScore	Exp Value	Charge	MH+ [Da]	ΔM [ppm]	RT [min]	# Missed Cleavages
	High	VAVSADPNVPNVIVTR	1	1	1	Q5XI73		0	0	1.214e-08	52.18	0.000497288	2	1652.88	1186.12	42.4899	0
	High	FTDDDKTDHLSWEWNLTIK	1	1	1	Q5XI73		0	0	8.521e-06	44.36	0.00233054	3	2364.06	-24.2542	55.0814	1
	High	TDHLSWEWNLTIK	1	1	1	Q5XI73		0	0	3.369e-06	31.19	0.0636013	2	1644.04	743.094	55.5431	0
	High	AEEYEFLTPMEEAPK	1	1	1	Q5XI73		0	0	0.01525	11.7	5.54726	2	1784.05	135.733	55.1101	0
Q6AXS5	Plasminogen activator inhibitor 1 RNA-binding protein OS=Rattus norvegicus GN=Serbp1 PE=1 SV=2 - [PAIRB_RAT]	87.6495	6.63	1	2	2	2	407	44.7273	8.54346
	A2	Sequence	# PSMs	# Proteins	# Protein Groups	Protein Group Accessions	Modifications	ΔCn	q-Value	PEP	IonScore	Exp Value	Charge	MH+ [Da]	ΔM [ppm]	RT [min]	# Missed Cleavages
	High	FDQLFDDESDPFEVLK	1	1	1	Q6AXS5		0	0	3.961e-08	82.73	4.00001e-07	2	1944.06	87.1509	72.164	0
	Medium	KPNEGADGQWK	1	1	1	Q6AXS5		0	0.016	0.1937	34.3	0.0339397	2	1229.52	-56.4565	10.9654	0
Q63569	26S protease regulatory subunit 6A OS=Rattus norvegicus GN=Psmc3 PE=2 SV=1 - [PRS6A_RAT]	87.22	14.81	1	4	4	4	439	49.1294	5.23682
	A2	Sequence	# PSMs	# Proteins	# Protein Groups	Protein Group Accessions	Modifications	ΔCn	q-Value	PEP	IonScore	Exp Value	Charge	MH+ [Da]	ΔM [ppm]	RT [min]	# Missed Cleavages
	High	TMLELLNQLDGFQPNTQVK	1	1	1	Q63569		0	0	2.66e-09	46.89	0.00145298	2	2189.07	-24.4021	74.4487	0
	High	APSIIFIDELDAIGTK	1	1	1	Q63569		0	0	0.001437	41.61	0.00559439	2	1703.88	560.155	71.5664	0
	High	QIQELVEAIVLPMNHK	1	1	1	Q63569		0	0	2.476e-06	33.43	0.0352259	3	1862.28	139.191	63.8031	0
	High	MNVSPDVNYEELAR	1	1	1	Q63569		0	0	2.006e-06	29.79	0.0855377	2	1636.88	69.3048	44.625	0
Q9ESW0	DNA damage-binding protein 1 OS=Rattus norvegicus GN=Ddb1 PE=2 SV=1 - [DDB1_RAT]	87.17	2.46	1	2	2	2	1140	126.781	5.33838
	A2	Sequence	# PSMs	# Proteins	# Protein Groups	Protein Group Accessions	Modifications	ΔCn	q-Value	PEP	IonScore	Exp Value	Charge	MH+ [Da]	ΔM [ppm]	RT [min]	# Missed Cleavages
	High	MQEVVANLQYDDGSGMK	1	1	1	Q9ESW0		0	0	1.71e-09	87.17	1.45435e-07	2	1884.72	-65.1786	41.2326	0
	High	EEQMDGTVTLK	1	1	1	Q9ESW0		0	0	0.005335	23.53	0.397252	2	1251.36	609.528	24.1791	0
P68511	14-3-3 protein eta OS=Rattus norvegicus GN=Ywhah PE=1 SV=2 - [1433F_RAT]	86.6261	13.41	1	2	2	2	246	28.194	4.89404
	A2	Sequence	# PSMs	# Proteins	# Protein Groups	Protein Group Accessions	Modifications	ΔCn	q-Value	PEP	IonScore	Exp Value	Charge	MH+ [Da]	ΔM [ppm]	RT [min]	# Missed Cleavages
	High	QAFDDAIAELDTLNEDSYK	1	1	1	P68511		0	0	5.233e-11	61.66	4.71496e-05	2	2159.07	504.749	68.9304	0
	High	AVTELNEPLSNEDR	1	1	1	P68511		0	0	5.971e-09	56.79	0.000175487	2	1586.71	-36.5926	30.0992	0
Q62780	Probable ATP-dependent RNA helicase DDX46 OS=Rattus norvegicus GN=Ddx46 PE=1 SV=1 - [DDX46_RAT]	86.57	3.1	1	1	2	2	1032	117.313	9.26123
	A2	Sequence	# PSMs	# Proteins	# Protein Groups	Protein Group Accessions	Modifications	ΔCn	q-Value	PEP	IonScore	Exp Value	Charge	MH+ [Da]	ΔM [ppm]	RT [min]	# Missed Cleavages
	High	NLGIESQVDVMQQATNAILR	1	1	1	Q62780		0	0	1.722e-14	83.83	2.78415e-07	2	2200.41	122.051	70.9971	0
	High	FDETEQALANER	1	1	1	Q62780		0.0323	0	0.001236	29.74	0.0906157	2	1423.53	619.935	28.6125	0
P63036	DnaJ homolog subfamily A member 1 OS=Rattus norvegicus GN=Dnaja1 PE=2 SV=1 - [DNJA1_RAT]	86.18	6.3	1	1	1	2	397	44.8395	7.07861
	A2	Sequence	# PSMs	# Proteins	# Protein Groups	Protein Group Accessions	Modifications	ΔCn	q-Value	PEP	IonScore	Exp Value	Charge	MH+ [Da]	ΔM [ppm]	RT [min]	# Missed Cleavages
	High	ITFHGEGDQEPGLEPGDIIIVLDQK	2	1	1	P63036		0	0	2.454e-11	57.04	0.000117926	2	2721.27	327.598	65.956	0
P35281	Ras-related protein Rab-10 OS=Rattus norvegicus GN=Rab10 PE=2 SV=1 - [RAB10_RAT]	85.64	9.5	1	1	1	1	200	22.8438	8.96826
	A2	Sequence	# PSMs	# Proteins	# Protein Groups	Protein Group Accessions	Modifications	ΔCn	q-Value	PEP	IonScore	Exp Value	Charge	MH+ [Da]	ΔM [ppm]	RT [min]	# Missed Cleavages
	High	EPNSENVDISSGGGVTGWK	1	1	1	P35281		0	0	1.387e-10	85.64	1.99488e-07	2	1933.23	172.274	39.3427	0
P81718	Tyrosine-protein phosphatase non-receptor type 6 OS=Rattus norvegicus GN=Ptpn6 PE=1 SV=1 - [PTN6_RAT]	85.54	6.36	1	2	2	2	613	69.5351	7.75244
	A2	Sequence	# PSMs	# Proteins	# Protein Groups	Protein Group Accessions	Modifications	ΔCn	q-Value	PEP	IonScore	Exp Value	Charge	MH+ [Da]	ΔM [ppm]	RT [min]	# Missed Cleavages
	High	ESLSQPGDFVLSVLNDQPK	1	1	1	P81718		0	0	1.791e-13	65.16	2.16705e-05	2	2074.73	811.786	71.882	0
	High	YTVGGSETFDSLTDLVEHFK	1	1	1	P81718		0	0	4.815e-07	40.88	0.00566708	3	2245.05	-6.84573	72.7444	0
P14668	Annexin A5 OS=Rattus norvegicus GN=Anxa5 PE=1 SV=3 - [ANXA5_RAT]	84.54	12.54	1	2	2	2	319	35.7223	5.04639
	A2	Sequence	# PSMs	# Proteins	# Protein Groups	Protein Group Accessions	Modifications	ΔCn	q-Value	PEP	IonScore	Exp Value	Charge	MH+ [Da]	ΔM [ppm]	RT [min]	# Missed Cleavages
	High	YMTISGFQIEETIDR	1	1	1	P14668		0	0	5.372e-12	86.84	1.66439e-07	2	1803.89	567.19	60.3236	0
	High	DPDTAIDDAQVELDAQALFQAGELK	1	1	1	P14668		0	0	0.01121	20.2	0.562491	2	2675.27	739.265	79.3989	0
P04797	Glyceraldehyde-3-phosphate dehydrogenase OS=Rattus norvegicus GN=Gapdh PE=1 SV=3 - [G3P_RAT]	84.38	6.31	1	1	1	1	333	35.8052	8.03076
	A2	Sequence	# PSMs	# Proteins	# Protein Groups	Protein Group Accessions	Modifications	ΔCn	q-Value	PEP	IonScore	Exp Value	Charge	MH+ [Da]	ΔM [ppm]	RT [min]	# Missed Cleavages
	High	VIISAPSADAPMFVMGVNHEK	1	1	1	P04797		0	0	7.552e-14	84.38	2.51133e-07	2	2213.24	59.7735	52.6613	0
P62198	26S protease regulatory subunit 8 OS=Rattus norvegicus GN=Psmc5 PE=1 SV=1 - [PRS8_RAT]	84.31	21.18	1	6	6	8	406	45.5971	7.54736
	A2	Sequence	# PSMs	# Proteins	# Protein Groups	Protein Group Accessions	Modifications	ΔCn	q-Value	PEP	IonScore	Exp Value	Charge	MH+ [Da]	ΔM [ppm]	RT [min]	# Missed Cleavages
	High	IEELQLIVNDK	1	1	1	P62198		0	0	8.641e-07	49.61	0.000929863	2	1312.86	-663.992	46.9241	0
	High	VPDSTYEMIGGLDK	1	1	1	P62198		0	0	7.863e-06	40.77	0.00705618	2	1523.7	-669.991	46.5787	0
	High	VHVTQEDFEMAVAK	2	1	1	P62198		0	0	0.01483	34.87	0.027631	3	1604.77	615.153	35.2026	0
	High	TMLELLNQLDGFEATK	1	1	1	P62198		0	0	1.673e-05	21.31	0.588356	2	1822.05	-478.481	76.8387	0
	High	EELQLLQEQGSYVGEVVR	1	1	1	P62198		0	0	9.095e-07	21.21	0.554002	2	2077.07	484.727	57.9932	0
	High	LEGGSGGDSEVQR	2	1	1	P62198		0	0.006	0.1223	16.58	2.00665	2	1291.52	722.268	12.3572	0
P15178	Aspartate--tRNA ligase, cytoplasmic OS=Rattus norvegicus GN=Dars PE=2 SV=1 - [SYDC_RAT]	83.48	5.79	1	2	2	2	501	57.0902	6.44287
	A2	Sequence	# PSMs	# Proteins	# Protein Groups	Protein Group Accessions	Modifications	ΔCn	q-Value	PEP	IonScore	Exp Value	Charge	MH+ [Da]	ΔM [ppm]	RT [min]	# Missed Cleavages
	High	EAGVEMDDEEDLSTPNEK	1	1	1	P15178		0	0	2.829e-14	83.48	3.27135e-07	2	2008.9	529.468	33.0639	0
	High	EIVDAAEDYAK	1	1	1	P15178		0	0.003	0.06872	10.28	7.78645	2	1224.52	769.463	30.8465	0
P54100	Proto-oncogene vav OS=Rattus norvegicus GN=Vav1 PE=2 SV=1 - [VAV_RAT]	82.24	2.02	1	1	1	1	843	97.8908	6.55127
	A2	Sequence	# PSMs	# Proteins	# Protein Groups	Protein Group Accessions	Modifications	ΔCn	q-Value	PEP	IonScore	Exp Value	Charge	MH+ [Da]	ΔM [ppm]	RT [min]	# Missed Cleavages
	High	SELFEAFDLFDVQDFGK	1	1	1	P54100		0	0	1.041e-09	82.24	4.35239e-07	2	2008.73	892.265	86.1497	0
P07150	Annexin A1 OS=Rattus norvegicus GN=Anxa1 PE=1 SV=2 - [ANXA1_RAT]	82.1891	6.94	1	2	2	2	346	38.8049	7.34229
	A2	Sequence	# PSMs	# Proteins	# Protein Groups	Protein Group Accessions	Modifications	ΔCn	q-Value	PEP	IonScore	Exp Value	Charge	MH+ [Da]	ΔM [ppm]	RT [min]	# Missed Cleavages
	High	GVDEATIIDILTK	1	1	1	P07150		0	0	2.384e-08	58.81	0.000116989	2	1388.86	788.857	70.3655	0
	High	TPAQFDADELR	1	1	1	P07150		0	0	3.207e-07	52.63	0.000515741	2	1262.69	70.3468	32.3957	0
P04642	L-lactate dehydrogenase A chain OS=Rattus norvegicus GN=Ldha PE=1 SV=1 - [LDHA_RAT]	81.4232	15.96	1	4	4	4	332	36.4273	8.26514
	A2	Sequence	# PSMs	# Proteins	# Protein Groups	Protein Group Accessions	Modifications	ΔCn	q-Value	PEP	IonScore	Exp Value	Charge	MH+ [Da]	ΔM [ppm]	RT [min]	# Missed Cleavages
	High	LLIVSNPVDILTYVAWK	1	1	1	P04642		0	0	5.47e-11	67.57	1.34301e-05	2	1945.39	654.522	85.9735	0
	High	SLNPQLGTDADKEQWK	1	1	1	P04642		0	0	0.01108	28.36	0.109849	2	1831.89	1083.46	32.2131	1
	High	DQLIVNLLK	1	1	1	P04642		0	0.001	0.02475	42.39	0.00494866	2	1055.35	-284.773	56.5261	0
	High	QVVDSAYEVIK	1	1	1	P04642		0	0.001	0.02188	18.71	1.20522	2	1250.86	154.558	35.3293	0
P63088	Serine/threonine-protein phosphatase PP1-gamma catalytic subunit OS=Rattus norvegicus GN=Ppp1cc PE=1 SV=1 - [PP1G_RAT]	81.39	5.26	3	1	1	1	323	36.9597	6.53662
	A2	Sequence	# PSMs	# Proteins	# Protein Groups	Protein Group Accessions	Modifications	ΔCn	q-Value	PEP	IonScore	Exp Value	Charge	MH+ [Da]	ΔM [ppm]	RT [min]	# Missed Cleavages
	High	EIFLSQPILLELEAPLK	1	3	1	P63088		0	0	3.28e-11	81.39	5.25338e-07	2	1953.83	355.557	81.6928	0
P84100	60S ribosomal protein L19 OS=Rattus norvegicus GN=Rpl19 PE=1 SV=1 - [RL19_RAT]	81.25	8.67	1	1	1	1	196	23.4512	11.4731
	A2	Sequence	# PSMs	# Proteins	# Protein Groups	Protein Group Accessions	Modifications	ΔCn	q-Value	PEP	IonScore	Exp Value	Charge	MH+ [Da]	ΔM [ppm]	RT [min]	# Missed Cleavages
	High	VWLDPNETNEIANANSR	1	1	1	P84100		0	0	4.476e-12	81.25	5.62421e-07	2	1944.06	583.833	45.327	0
P17220	Proteasome subunit alpha type-2 OS=Rattus norvegicus GN=Psma2 PE=1 SV=3 - [PSA2_RAT]	81.21	8.12	1	1	1	1	234	25.9103	7.43018
	A2	Sequence	# PSMs	# Proteins	# Protein Groups	Protein Group Accessions	Modifications	ΔCn	q-Value	PEP	IonScore	Exp Value	Charge	MH+ [Da]	ΔM [ppm]	RT [min]	# Missed Cleavages
	High	YNEDLELEDAIHTAILTLK	1	1	1	P17220		0	0	1.835e-09	81.21	4.98753e-07	2	2202.07	427.224	77.4212	0
Q6P6V0	Glucose-6-phosphate isomerase OS=Rattus norvegicus GN=Gpi PE=1 SV=1 - [G6PI_RAT]	80.67	2.69	1	1	1	2	558	62.7871	7.76709
	A2	Sequence	# PSMs	# Proteins	# Protein Groups	Protein Group Accessions	Modifications	ΔCn	q-Value	PEP	IonScore	Exp Value	Charge	MH+ [Da]	ΔM [ppm]	RT [min]	# Missed Cleavages
	High	TFTTQETITNAETAK	2	1	1	Q6P6V0		0	0	9.39e-10	57.72	0.000137686	2	1655.69	-73.3022	29.7146	0
Q5FVI6	V-type proton ATPase subunit C 1 OS=Rattus norvegicus GN=Atp6v1c1 PE=2 SV=1 - [VATC1_RAT]	80.66	4.19	1	1	1	1	382	43.8729	7.45947
	A2	Sequence	# PSMs	# Proteins	# Protein Groups	Protein Group Accessions	Modifications	ΔCn	q-Value	PEP	IonScore	Exp Value	Charge	MH+ [Da]	ΔM [ppm]	RT [min]	# Missed Cleavages
	High	VGTLDVLVGLSDELAK	1	1	1	Q5FVI6		0	0	7.218e-13	80.66	7.44335e-07	2	1628.88	-20.8652	76.1788	0
A0JPJ7	Obg-like ATPase 1 OS=Rattus norvegicus GN=Ola1 PE=2 SV=1 - [OLA1_RAT]	80.06	3.79	1	1	1	1	396	44.5072	7.76709
	A2	Sequence	# PSMs	# Proteins	# Protein Groups	Protein Group Accessions	Modifications	ΔCn	q-Value	PEP	IonScore	Exp Value	Charge	MH+ [Da]	ΔM [ppm]	RT [min]	# Missed Cleavages
	High	IPAFLNVVDIAGLVK	1	1	1	A0JPJ7		0	0	1.522e-08	80.06	7.8212e-07	2	1569.34	251.372	79.4154	0
Q7M767	Ubiquitin-conjugating enzyme E2 variant 2 OS=Rattus norvegicus GN=Ube2v2 PE=1 SV=3 - [UB2V2_RAT]	78.98	14.48	1	1	1	1	145	16.3422	8.08936
	A2	Sequence	# PSMs	# Proteins	# Protein Groups	Protein Group Accessions	Modifications	ΔCn	q-Value	PEP	IonScore	Exp Value	Charge	MH+ [Da]	ΔM [ppm]	RT [min]	# Missed Cleavages
	High	GVGDGTVSWGLEDDEDMTLTR	1	1	1	Q7M767		0	0	1.32e-14	78.98	7.98049e-07	2	2253.74	331.109	60.3003	0
P09527	Ras-related protein Rab-7a OS=Rattus norvegicus GN=Rab7a PE=1 SV=2 - [RAB7A_RAT]	78.82	12.56	1	2	2	3	207	23.4889	6.69775
	A2	Sequence	# PSMs	# Proteins	# Protein Groups	Protein Group Accessions	Modifications	ΔCn	q-Value	PEP	IonScore	Exp Value	Charge	MH+ [Da]	ΔM [ppm]	RT [min]	# Missed Cleavages
	High	DEFLIQASPR	2	1	1	P09527		0	0	2.492e-07	53.81	0.000421317	2	1175.52	-73.9516	39.4061	0
	High	QETEVELYNEFPEPIK	1	1	1	P09527		0	0	1.071e-08	47.51	0.00119846	2	1966.06	566.001	55.556	0
P62997	Transformer-2 protein homolog beta OS=Rattus norvegicus GN=Tra2b PE=1 SV=1 - [TRA2B_RAT]	77.67	10.42	1	2	2	3	288	33.6456	11.2534
	A2	Sequence	# PSMs	# Proteins	# Protein Groups	Protein Group Accessions	Modifications	ΔCn	q-Value	PEP	IonScore	Exp Value	Charge	MH+ [Da]	ΔM [ppm]	RT [min]	# Missed Cleavages
	High	YGPIADVSIVYDQQSR	2	1	1	P62997		0	0	7.079e-10	46.09	0.00191048	2	1812.05	638.059	50.8664	0
	High	GFAFVYFENVDDAK	1	1	1	P62997		0	0	4.406e-06	34.99	0.0257052	2	1623.21	897.163	62.9058	0
Q4QQT4	Serine/threonine-protein phosphatase 2A 65 kDa regulatory subunit A beta isoform OS=Rattus norvegicus GN=Ppp2r1b PE=2 SV=1 - [2AAB_RAT]	76.16	3	1	1	1	2	601	65.9645	5.09717
	A2	Sequence	# PSMs	# Proteins	# Protein Groups	Protein Group Accessions	Modifications	ΔCn	q-Value	PEP	IonScore	Exp Value	Charge	MH+ [Da]	ΔM [ppm]	RT [min]	# Missed Cleavages
	High	QLSQSLLPAIVELAEDAK	2	1	1	Q4QQT4		0	0	8.018e-08	54.72	0.000236607	2	1926.23	605.876	79.566	0
O35763	Moesin OS=Rattus norvegicus GN=Msn PE=1 SV=3 - [MOES_RAT]	75.63	4.85	2	2	2	4	577	67.6968	6.53662
	A2	Sequence	# PSMs	# Proteins	# Protein Groups	Protein Group Accessions	Modifications	ΔCn	q-Value	PEP	IonScore	Exp Value	Charge	MH+ [Da]	ΔM [ppm]	RT [min]	# Missed Cleavages
	High	FYPEDVSEELIQDITQR	3	1	1	O35763		0	0	1.374e-06	53.27	0.000331333	2	2080.07	-930.179	78.3683	0
	High	KPDTIEVQQMK	1	2	1	O35763		0	0.004	0.08695	27.59	0.165036	2	1316.53	-122.764	17.3463	0
Q4V7C6	GMP synthase [glutamine-hydrolyzing] OS=Rattus norvegicus GN=Gmps PE=1 SV=1 - [GUAA_RAT]	75.5067	8.51	1	3	3	3	693	76.7088	6.63916
	A2	Sequence	# PSMs	# Proteins	# Protein Groups	Protein Group Accessions	Modifications	ΔCn	q-Value	PEP	IonScore	Exp Value	Charge	MH+ [Da]	ΔM [ppm]	RT [min]	# Missed Cleavages
	High	EEIVLLTHGDSVDK	1	1	1	Q4V7C6		0	0	7.309e-06	41.56	0.0058058	2	1553.71	-704.88	32.8957	0
	High	TFITSDFMTGVPATPGNEIPVEVVLK	1	1	1	Q4V7C6		0	0	0.0001042	40.92	0.00464016	2	2762.27	-58.154	76.9813	0
	High	ELFVQSEIFPLETPAFAIK	1	1	1	Q4V7C6		0	0	0.001015	36.36	0.0161267	2	2180.07	414.955	79.4254	0
Q6GQP4	Ras-related protein Rab-31 OS=Rattus norvegicus GN=Rab31 PE=2 SV=2 - [RAB31_RAT]	74.97	8.25	1	1	1	1	194	21.3548	7.12256
	A2	Sequence	# PSMs	# Proteins	# Protein Groups	Protein Group Accessions	Modifications	ΔCn	q-Value	PEP	IonScore	Exp Value	Charge	MH+ [Da]	ΔM [ppm]	RT [min]	# Missed Cleavages
	High	EYAESIGALVVETSAK	1	1	1	Q6GQP4		0	0	1.181e-12	74.97	2.5999e-06	2	1666.88	15.1272	51.8256	0
Q3T1J1	Eukaryotic translation initiation factor 5A-1 OS=Rattus norvegicus GN=Eif5a PE=1 SV=3 - [IF5A1_RAT]	74.67	14.94	1	1	1	2	154	16.8214	5.23682
	A2	Sequence	# PSMs	# Proteins	# Protein Groups	Protein Group Accessions	Modifications	ΔCn	q-Value	PEP	IonScore	Exp Value	Charge	MH+ [Da]	ΔM [ppm]	RT [min]	# Missed Cleavages
	High	NDFQLIGIQDGYLSLLQDSGEVR	2	1	1	Q3T1J1		0	0	2.118e-07	59.22	6.67781e-05	2	2581.43	439.409	80.4806	0
P85968	6-phosphogluconate dehydrogenase, decarboxylating OS=Rattus norvegicus GN=Pgd PE=1 SV=1 - [6PGD_RAT]	74.59	2.9	1	1	1	1	483	53.202	7.02002
	A2	Sequence	# PSMs	# Proteins	# Protein Groups	Protein Group Accessions	Modifications	ΔCn	q-Value	PEP	IonScore	Exp Value	Charge	MH+ [Da]	ΔM [ppm]	RT [min]	# Missed Cleavages
	High	NPELQNLLLDDFFK	1	1	1	P85968		0	0	5.953e-08	74.59	2.73163e-06	2	1705.8	-49.0652	78.2823	0
P35565	Calnexin OS=Rattus norvegicus GN=Canx PE=1 SV=1 - [CALX_RAT]	72.42	2.71	1	1	1	1	591	67.2126	4.62744
	A2	Sequence	# PSMs	# Proteins	# Protein Groups	Protein Group Accessions	Modifications	ΔCn	q-Value	PEP	IonScore	Exp Value	Charge	MH+ [Da]	ΔM [ppm]	RT [min]	# Missed Cleavages
	High	APVPTGEVYFADSFDR	1	1	1	P35565		0	0	1.116e-11	72.42	4.4048e-06	2	1770.88	28.7606	53.9565	0
P48500	Triosephosphate isomerase OS=Rattus norvegicus GN=Tpi1 PE=1 SV=2 - [TPIS_RAT]	72.1633	17.67	1	3	3	4	249	26.8318	7.23975
	A2	Sequence	# PSMs	# Proteins	# Protein Groups	Protein Group Accessions	Modifications	ΔCn	q-Value	PEP	IonScore	Exp Value	Charge	MH+ [Da]	ΔM [ppm]	RT [min]	# Missed Cleavages
	High	VTNGAFTGEISPGMIK	2	1	1	P48500		0	0	2.352e-10	53.48	0.000367298	2	1621.88	31.2833	44.7942	0
	High	VVLAYEPVWAIGTGK	1	1	1	P48500		0	0	0.001823	28.89	0.109431	2	1604.21	822.549	60.8496	0
	Medium	TATPQQAQEVHEK	1	1	1	P48500		0	0.018	0.2412	21.03	0.642132	3	1466.76	23.706	10.7442	0
P62703	40S ribosomal protein S4, X isoform OS=Rattus norvegicus GN=Rps4x PE=2 SV=2 - [RS4X_RAT]	71.69	14.07	1	3	3	4	263	29.5791	10.1548
	A2	Sequence	# PSMs	# Proteins	# Protein Groups	Protein Group Accessions	Modifications	ΔCn	q-Value	PEP	IonScore	Exp Value	Charge	MH+ [Da]	ΔM [ppm]	RT [min]	# Missed Cleavages
	High	VNDTIQIDLETGK	2	1	1	P62703		0	0	6.343e-10	74.86	2.81192e-06	2	1445.7	-33.396	41.3512	0
	High	TDITYPAGFMDVISIDK	1	1	1	P62703		0	0	3.717e-05	18.97	1.02363	2	1887.89	1041.07	70.1845	0
	High	YPDPLIK	1	1	1	P62703		0	0.004	0.09034	27.6	0.213402	2	845.334	-168.863	31.3396	0
P62752	60S ribosomal protein L23a OS=Rattus norvegicus GN=Rpl23a PE=2 SV=1 - [RL23A_RAT]	70.74	9.62	1	2	2	3	156	17.6841	10.4478
	A2	Sequence	# PSMs	# Proteins	# Protein Groups	Protein Group Accessions	Modifications	ΔCn	q-Value	PEP	IonScore	Exp Value	Charge	MH+ [Da]	ΔM [ppm]	RT [min]	# Missed Cleavages
	High	IEDNNTLVFIVDVK	2	1	1	P62752		0	0	1.228e-09	68.09	1.33428e-05	2	1618.88	4.53676	61.1519	0
	Medium	KIEDNNTLVFIVDVK	1	1	1	P62752		0	0.031	0.3394	23.65	0.363555	3	1747.77	463.329	55.1028	1
Q6MG61	Chloride intracellular channel protein 1 OS=Rattus norvegicus GN=Clic1 PE=1 SV=1 - [CLIC1_RAT]	69.82	23.65	1	3	3	3	241	26.9638	5.17334
	A2	Sequence	# PSMs	# Proteins	# Protein Groups	Protein Group Accessions	Modifications	ΔCn	q-Value	PEP	IonScore	Exp Value	Charge	MH+ [Da]	ΔM [ppm]	RT [min]	# Missed Cleavages
	High	LAALNPESNTSGLDIFAK	1	1	1	Q6MG61		0	0	5.34e-08	64.04	2.91701e-05	2	1860.89	-43.5348	57.7689	0
	High	VLDNYLTSPLPEEVDETSAEDEGISQR	1	1	1	Q6MG61		0	0	0.0003257	26.28	0.131058	3	3006.59	61.7399	60.2422	0
	Medium	NSNPALNDNLEK	1	1	1	Q6MG61		0	0.015	0.1706	20.29	0.834382	2	1329.69	789.317	20.2754	0
P62271	40S ribosomal protein S18 OS=Rattus norvegicus GN=Rps18 PE=1 SV=3 - [RS18_RAT]	68.9833	15.13	1	2	2	4	152	17.7079	10.9897
	A2	Sequence	# PSMs	# Proteins	# Protein Groups	Protein Group Accessions	Modifications	ΔCn	q-Value	PEP	IonScore	Exp Value	Charge	MH+ [Da]	ΔM [ppm]	RT [min]	# Missed Cleavages
	High	AGELTEDEVER	3	1	1	P62271		0	0	2.032e-07	50.08	0.000916953	2	1248.52	758.944	19.8721	0
	High	YSQVLANGLDNK	1	1	1	P62271		0	0	0.003224	30.69	0.0728547	2	1322.53	644.171	28.4348	0
Q4AEF8	Coatomer subunit gamma OS=Rattus norvegicus GN=Copg PE=2 SV=1 - [COPG_RAT]	68.4167	6.29	1	3	3	3	874	97.5515	5.38916
	A2	Sequence	# PSMs	# Proteins	# Protein Groups	Protein Group Accessions	Modifications	ΔCn	q-Value	PEP	IonScore	Exp Value	Charge	MH+ [Da]	ΔM [ppm]	RT [min]	# Missed Cleavages
	High	VNFEAAWDEVGDEFEK	1	1	1	Q4AEF8		0	0	6.595e-09	43.99	0.00302461	2	1884.72	-55.6441	68.7354	0
	High	FGAQNEEMLPSILVLLK	1	1	1	Q4AEF8		0	0	0.000162	29.52	0.0850491	2	1903.06	534.722	80.3896	0
	High	QEIFQEQLAAVPEFQGLGPLFK	1	1	1	Q4AEF8		0	0	0.0005202	28.24	0.0891563	2	2491.26	782.438	80.2507	0
P97536	Cullin-associated NEDD8-dissociated protein 1 OS=Rattus norvegicus GN=Cand1 PE=1 SV=1 - [CAND1_RAT]	68.27	1.22	1	1	1	2	1230	136.275	5.78271
	A2	Sequence	# PSMs	# Proteins	# Protein Groups	Protein Group Accessions	Modifications	ΔCn	q-Value	PEP	IonScore	Exp Value	Charge	MH+ [Da]	ΔM [ppm]	RT [min]	# Missed Cleavages
	High	LDIFEFLNHVEDGLK	2	1	1	P97536		0	0	5.524e-09	54.01	0.000325896	2	1788.72	-110.753	81.9883	0
P38656	Lupus La protein homolog OS=Rattus norvegicus GN=Ssb PE=2 SV=1 - [LA_RAT]	67.98	2.65	1	1	1	1	415	47.7479	9.72998
	A2	Sequence	# PSMs	# Proteins	# Protein Groups	Protein Group Accessions	Modifications	ΔCn	q-Value	PEP	IonScore	Exp Value	Charge	MH+ [Da]	ΔM [ppm]	RT [min]	# Missed Cleavages
	High	ITDDQQESLNK	1	1	1	P38656		0	0	9.973e-07	67.98	1.45687e-05	2	1291.19	442.251	13.3509	0
Q68FS2	COP9 signalosome complex subunit 4 OS=Rattus norvegicus GN=Cops4 PE=2 SV=1 - [CSN4_RAT]	66.59	4.93	1	1	1	1	406	46.2607	5.84619
	A2	Sequence	# PSMs	# Proteins	# Protein Groups	Protein Group Accessions	Modifications	ΔCn	q-Value	PEP	IonScore	Exp Value	Charge	MH+ [Da]	ΔM [ppm]	RT [min]	# Missed Cleavages
	High	LYNNITFEELGALLEIPAAK	1	1	1	Q68FS2		0	0	8.83e-10	66.59	1.38366e-05	2	2220.24	471.216	85.1271	0
Q07936	Annexin A2 OS=Rattus norvegicus GN=Anxa2 PE=1 SV=2 - [ANXA2_RAT]	66.34	8.26	1	2	2	3	339	38.6538	7.69385
	A2	Sequence	# PSMs	# Proteins	# Protein Groups	Protein Group Accessions	Modifications	ΔCn	q-Value	PEP	IonScore	Exp Value	Charge	MH+ [Da]	ΔM [ppm]	RT [min]	# Missed Cleavages
	High	AEDGSVIDYELIDQDAR	1	1	1	Q07936		0	0	1.502e-08	64.26	2.81417e-05	2	1910.06	615.875	51.9741	0
	High	TPAQYDASELK	2	1	1	Q07936		0	0	0.0001106	30.08	0.0820741	2	1223.52	756.995	21.9334	0
P62775	Myotrophin OS=Rattus norvegicus GN=Mtpn PE=1 SV=2 - [MTPN_RAT]	66.17	22.03	1	2	2	2	118	12.8526	5.51611
	A2	Sequence	# PSMs	# Proteins	# Protein Groups	Protein Group Accessions	Modifications	ΔCn	q-Value	PEP	IonScore	Exp Value	Charge	MH+ [Da]	ΔM [ppm]	RT [min]	# Missed Cleavages
	High	GPDGLTALEATDNQAIK	1	1	1	P62775		0	0	8.894e-09	66.17	1.97705e-05	2	1714.88	592.371	43.081	0
	Medium	GADINAPDK	1	1	1	P62775		0	0.013	0.1642	23.64	0.443975	2	900.504	68.2857	11.9686	0
B4F7E8	Niban-like protein 1 OS=Rattus norvegicus GN=Fam129b PE=2 SV=1 - [NIBL1_RAT]	66.12	6.29	1	3	3	3	747	84.6771	5.94775
	A2	Sequence	# PSMs	# Proteins	# Protein Groups	Protein Group Accessions	Modifications	ΔCn	q-Value	PEP	IonScore	Exp Value	Charge	MH+ [Da]	ΔM [ppm]	RT [min]	# Missed Cleavages
	High	EQMDNAVYTFETLLHQELGK	1	1	1	B4F7E8		0	0	1.214e-06	43.5	0.00289451	2	2367.08	401.365	79.0369	0
	High	EVTDMNLNVINEGGIDK	1	1	1	B4F7E8		0	0	1.341e-06	41.62	0.00527508	2	1861.89	530.875	49.6117	0
	Medium	TDMDQIITSK	1	1	1	B4F7E8		0	0.031	0.3377	14.92	2.85065	2	1151.52	-38.199	30.8752	0
Q66HD3	Nuclear autoantigenic sperm protein OS=Rattus norvegicus GN=Nasp PE=2 SV=1 - [NASP_RAT]	65.51	2.96	1	1	1	1	776	84.1486	4.33545
	A2	Sequence	# PSMs	# Proteins	# Protein Groups	Protein Group Accessions	Modifications	ΔCn	q-Value	PEP	IonScore	Exp Value	Charge	MH+ [Da]	ΔM [ppm]	RT [min]	# Missed Cleavages
	High	HLVMGDIPAAVNAFQEAASLLGK	1	1	1	Q66HD3		0	0	2.745e-08	65.51	1.76447e-05	2	2353.25	429.703	81.4763	0
P19804	Nucleoside diphosphate kinase B OS=Rattus norvegicus GN=Nme2 PE=1 SV=1 - [NDKB_RAT]	65	21.71	2	2	2	3	152	17.2719	7.44482
	A2	Sequence	# PSMs	# Proteins	# Protein Groups	Protein Group Accessions	Modifications	ΔCn	q-Value	PEP	IonScore	Exp Value	Charge	MH+ [Da]	ΔM [ppm]	RT [min]	# Missed Cleavages
	High	YMNSGPVVAMVWEGLNVVK	1	1	1	P19804		0	0	1.143e-06	49.49	0.000808591	3	2095.04	948.167	80.3305	0
	High	NIIHGSDSVESAEK	2	2	1	P19804		0	0	0.0001006	40.01	0.0083707	2	1485.7	-10.6785	15.9625	0
Q62724	DNA replication licensing factor MCM6 (Fragment) OS=Rattus norvegicus GN=Mcm6 PE=2 SV=2 - [MCM6_RAT]	64.69	3.35	1	1	1	2	507	57.3337	5.10986
	A2	Sequence	# PSMs	# Proteins	# Protein Groups	Protein Group Accessions	Modifications	ΔCn	q-Value	PEP	IonScore	Exp Value	Charge	MH+ [Da]	ΔM [ppm]	RT [min]	# Missed Cleavages
	High	LTHYDHVLIELTQAGLK	2	1	1	Q62724		0	0	3.124e-06	49.99	0.000705623	2	1951.89	424.919	52.3133	0
P25113	Phosphoglycerate mutase 1 OS=Rattus norvegicus GN=Pgam1 PE=1 SV=4 - [PGAM1_RAT]	64.12	20.47	1	3	3	4	254	28.8139	7.18115
	A2	Sequence	# PSMs	# Proteins	# Protein Groups	Protein Group Accessions	Modifications	ΔCn	q-Value	PEP	IonScore	Exp Value	Charge	MH+ [Da]	ΔM [ppm]	RT [min]	# Missed Cleavages
	High	ALPFWNEEIVPQIK	1	1	1	P25113		0	0	1.153e-05	38.85	0.0104449	2	1684.05	80.6159	67.97	0
	High	HGESAWNLENR	2	1	1	P25113		0	0	0.0002184	36.01	0.0207381	2	1312.53	-58.5513	20.924	0
	High	HLEGLSEEAIMELNLPTGIPIVYELDK	1	1	1	P25113		0	0.001	0.02997	31.26	0.0374833	2	3024.62	348.637	80.9957	0
Q99NA5	Isocitrate dehydrogenase [NAD] subunit alpha, mitochondrial OS=Rattus norvegicus GN=Idh3a PE=1 SV=1 - [IDH3A_RAT]	64.11	9.56	1	2	2	2	366	39.588	6.91748
	A2	Sequence	# PSMs	# Proteins	# Protein Groups	Protein Group Accessions	Modifications	ΔCn	q-Value	PEP	IonScore	Exp Value	Charge	MH+ [Da]	ΔM [ppm]	RT [min]	# Missed Cleavages
	High	ENTEGEYSGIEHVIVDGVVQSIK	1	1	1	Q99NA5		0	0	2.939e-08	64.11	2.58314e-05	2	2503.92	674.253	67.8244	0
	High	TPYTDVNIVTIR	1	1	1	Q99NA5		0	0.001	0.0198	10.23	8.09475	2	1393.7	1395.01	44.7555	0
B0BN56	28S ribosomal protein S31, mitochondrial OS=Rattus norvegicus GN=Mrps31 PE=2 SV=1 - [RT31_RAT]	63.81	5.94	1	1	1	1	387	43.9345	8.27979
	A2	Sequence	# PSMs	# Proteins	# Protein Groups	Protein Group Accessions	Modifications	ΔCn	q-Value	PEP	IonScore	Exp Value	Charge	MH+ [Da]	ΔM [ppm]	RT [min]	# Missed Cleavages
	High	NEFLSPELVAAASAVADSLPFDK	1	1	1	B0BN56		0	0	3.857e-10	63.81	2.60776e-05	2	2393.08	784.3	86.6685	0
O70196	Prolyl endopeptidase OS=Rattus norvegicus GN=Prep PE=1 SV=1 - [PPCE_RAT]	63.75	4.93	1	2	2	2	710	80.6899	5.93506
	A2	Sequence	# PSMs	# Proteins	# Protein Groups	Protein Group Accessions	Modifications	ΔCn	q-Value	PEP	IonScore	Exp Value	Charge	MH+ [Da]	ΔM [ppm]	RT [min]	# Missed Cleavages
	High	LPEADDIQYPSMLLLTADHDDR	1	1	1	O70196		0	0	2.181e-07	52.9	0.000311563	3	2527.07	-447.781	64.2946	0
	High	VLYVQDSLEGEAR	1	1	1	O70196		0	0	2.016e-06	36.35	0.0193155	2	1479.7	644.21	38.1718	0
Q64428	Trifunctional enzyme subunit alpha, mitochondrial OS=Rattus norvegicus GN=Hadha PE=1 SV=2 - [ECHA_RAT]	63.3	1.83	1	1	1	1	763	82.6125	9.05615
	A2	Sequence	# PSMs	# Proteins	# Protein Groups	Protein Group Accessions	Modifications	ΔCn	q-Value	PEP	IonScore	Exp Value	Charge	MH+ [Da]	ΔM [ppm]	RT [min]	# Missed Cleavages
	High	TIEYLEEVAVNFAK	1	1	1	Q64428		0	0	2.963e-06	63.3	3.66938e-05	2	1625.88	21.0872	70.1955	0
P62898	Cytochrome c, somatic OS=Rattus norvegicus GN=Cycs PE=1 SV=2 - [CYC_RAT]	63.27	16.19	1	1	1	2	105	11.598	9.5835
	A2	Sequence	# PSMs	# Proteins	# Protein Groups	Protein Group Accessions	Modifications	ΔCn	q-Value	PEP	IonScore	Exp Value	Charge	MH+ [Da]	ΔM [ppm]	RT [min]	# Missed Cleavages
	High	GITWGEDTLMEYLENPK	2	1	1	P62898		0	0	2.419e-09	45.79	0.00191002	3	1996.04	50.1476	75.2419	0
P24368	Peptidyl-prolyl cis-trans isomerase B OS=Rattus norvegicus GN=Ppib PE=2 SV=3 - [PPIB_RAT]	63.11	6.02	1	1	1	1	216	23.7875	9.49561
	A2	Sequence	# PSMs	# Proteins	# Protein Groups	Protein Group Accessions	Modifications	ΔCn	q-Value	PEP	IonScore	Exp Value	Charge	MH+ [Da]	ΔM [ppm]	RT [min]	# Missed Cleavages
	High	TVDNFVALATGEK	1	1	1	P24368		0	0	3.332e-08	63.11	4.29525e-05	2	1365.53	602.904	49.1285	0
P13084	Nucleophosmin OS=Rattus norvegicus GN=Npm1 PE=1 SV=1 - [NPM_RAT]	62.49	11.99	1	2	2	2	292	32.5398	4.76709
	A2	Sequence	# PSMs	# Proteins	# Protein Groups	Protein Group Accessions	Modifications	ΔCn	q-Value	PEP	IonScore	Exp Value	Charge	MH+ [Da]	ΔM [ppm]	RT [min]	# Missed Cleavages
	High	MSVQPTVSLGGFEITPPVVLR	1	1	1	P13084		0	0	8.551e-09	47.24	0.00128383	2	2226.91	-137.62	72.9909	0
	High	MTDQEAIQDLWQWR	1	1	1	P13084		0	0	6.377e-06	35.75	0.0211262	2	1820.89	573.232	70.1218	0
P82471	Guanine nucleotide-binding protein G(q) subunit alpha OS=Rattus norvegicus GN=Gnaq PE=1 SV=2 - [GNAQ_RAT]	61.74	5.29	1	1	1	1	359	42.1173	5.68115
	A2	Sequence	# PSMs	# Proteins	# Protein Groups	Protein Group Accessions	Modifications	ΔCn	q-Value	PEP	IonScore	Exp Value	Charge	MH+ [Da]	ΔM [ppm]	RT [min]	# Missed Cleavages
	High	VPTTGIIEYPFDLQSVIFR	1	1	1	P82471		0	0	5.453e-09	61.74	4.53847e-05	2	2196.57	637.083	81.5292	0
Q63486	Ras-related GTP-binding protein A OS=Rattus norvegicus GN=Rraga PE=1 SV=1 - [RRAGA_RAT]	61.54	5.11	1	1	1	1	313	36.5426	7.72314
	A2	Sequence	# PSMs	# Proteins	# Protein Groups	Protein Group Accessions	Modifications	ΔCn	q-Value	PEP	IonScore	Exp Value	Charge	MH+ [Da]	ΔM [ppm]	RT [min]	# Missed Cleavages
	High	NFAQIIEADEVLLFER	1	1	1	Q63486		0	0	1.483e-08	61.54	5.08906e-05	2	1908.39	734.037	85.7349	0
Q91Y81	Septin-2 OS=Rattus norvegicus GN=Sept2 PE=1 SV=1 - [SEPT2_RAT]	61.4	3.88	1	1	1	1	361	41.5663	6.59521
	A2	Sequence	# PSMs	# Proteins	# Protein Groups	Protein Group Accessions	Modifications	ΔCn	q-Value	PEP	IonScore	Exp Value	Charge	MH+ [Da]	ΔM [ppm]	RT [min]	# Missed Cleavages
	High	TVQIEASTVEIEER	1	1	1	Q91Y81		0	0	1.492e-06	61.4	6.16495e-05	2	1603.88	36.0618	38.0216	0
Q66H50	Fatty acyl-CoA reductase 1 OS=Rattus norvegicus GN=Far1 PE=2 SV=1 - [FACR1_RAT]	61.22	3.69	1	1	1	1	515	59.2297	9.21729
	A2	Sequence	# PSMs	# Proteins	# Protein Groups	Protein Group Accessions	Modifications	ΔCn	q-Value	PEP	IonScore	Exp Value	Charge	MH+ [Da]	ΔM [ppm]	RT [min]	# Missed Cleavages
	High	LIDSLEWMDDGLVNDITPK	1	1	1	Q66H50		0	0	2.55e-06	61.22	5.16483e-05	2	2174.24	78.6215	75.9575	0
B2GV06	Succinyl-CoA:3-ketoacid-coenzyme A transferase 1, mitochondrial OS=Rattus norvegicus GN=Oxct1 PE=1 SV=1 - [SCOT1_RAT]	61.22	5.19	1	1	1	1	520	56.1681	8.47021
	A2	Sequence	# PSMs	# Proteins	# Protein Groups	Protein Group Accessions	Modifications	ΔCn	q-Value	PEP	IonScore	Exp Value	Charge	MH+ [Da]	ΔM [ppm]	RT [min]	# Missed Cleavages
	High	AAGTTVVEVEEIVDIGSFAPEDIHIPK	1	1	1	B2GV06		0	0	1.539e-06	61.22	4.16056e-05	3	2837.58	395.106	76.0627	0
B0BNG0	Tetratricopeptide repeat protein 35 OS=Rattus norvegicus GN=Ttc35 PE=2 SV=1 - [TTC35_RAT]	60.57	6.4	1	1	1	1	297	34.8474	6.81494
	A2	Sequence	# PSMs	# Proteins	# Protein Groups	Protein Group Accessions	Modifications	ΔCn	q-Value	PEP	IonScore	Exp Value	Charge	MH+ [Da]	ΔM [ppm]	RT [min]	# Missed Cleavages
	High	NSEQIMEVGEELINDYASK	1	1	1	B0BNG0		0	0	2.127e-09	60.57	6.13901e-05	2	2170.91	877.241	76.9639	0
P24050	40S ribosomal protein S5 OS=Rattus norvegicus GN=Rps5 PE=2 SV=3 - [RS5_RAT]	60.53	9.8	1	1	1	1	204	22.864	9.64209
	A2	Sequence	# PSMs	# Proteins	# Protein Groups	Protein Group Accessions	Modifications	ΔCn	q-Value	PEP	IonScore	Exp Value	Charge	MH+ [Da]	ΔM [ppm]	RT [min]	# Missed Cleavages
	High	WSTDDVQINDISLQDYIAVK	1	1	1	P24050		0	0	1.094e-07	60.53	5.62934e-05	2	2324.25	474.33	70.2464	0
P10536	Ras-related protein Rab-1B OS=Rattus norvegicus GN=Rab1b PE=1 SV=1 - [RAB1B_RAT]	60.29	10.45	1	1	1	1	201	22.1492	5.73193
	A2	Sequence	# PSMs	# Proteins	# Protein Groups	Protein Group Accessions	Modifications	ΔCn	q-Value	PEP	IonScore	Exp Value	Charge	MH+ [Da]	ΔM [ppm]	RT [min]	# Missed Cleavages
	High	GAHGIIVVYDVTDQESYANVK	1	1	1	P10536		0	0	5.449e-07	60.29	6.13158e-05	3	2279.05	402.5	47.1119	0
Q9QVC8	Peptidyl-prolyl cis-trans isomerase FKBP4 OS=Rattus norvegicus GN=Fkbp4 PE=1 SV=3 - [FKBP4_RAT]	60.02	3.71	1	1	1	1	458	51.4178	5.61768
	A2	Sequence	# PSMs	# Proteins	# Protein Groups	Protein Group Accessions	Modifications	ΔCn	q-Value	PEP	IonScore	Exp Value	Charge	MH+ [Da]	ΔM [ppm]	RT [min]	# Missed Cleavages
	High	IPPNATLVFEVELFEFK	1	1	1	Q9QVC8		0	0	7.93e-10	60.02	7.48545e-05	2	1992.9	-86.1881	83.1418	0
Q9Z1P2	Alpha-actinin-1 OS=Rattus norvegicus GN=Actn1 PE=1 SV=1 - [ACTN1_RAT]	59.33	3.25	1	2	2	2	892	102.896	5.37646
	A2	Sequence	# PSMs	# Proteins	# Protein Groups	Protein Group Accessions	Modifications	ΔCn	q-Value	PEP	IonScore	Exp Value	Charge	MH+ [Da]	ΔM [ppm]	RT [min]	# Missed Cleavages
	High	LLETIDQLYLEYAK	1	1	1	Q9Z1P2		0	0	1.747e-06	59.33	8.9961e-05	2	1711.88	-19.9706	71.6847	0
	High	LVSIGAEEIVDGNVK	1	1	1	Q9Z1P2		0	0	0.01214	17.29	1.55283	2	1544.71	1209.25	46.7945	0
P24268	Cathepsin D OS=Rattus norvegicus GN=Ctsd PE=1 SV=1 - [CATD_RAT]	58.63	3.69	1	1	1	1	407	44.6519	7.09326
	A2	Sequence	# PSMs	# Proteins	# Protein Groups	Protein Group Accessions	Modifications	ΔCn	q-Value	PEP	IonScore	Exp Value	Charge	MH+ [Da]	ΔM [ppm]	RT [min]	# Missed Cleavages
	High	TMTEVGGSVEDLILK	1	1	1	P24268		0	0	5.215e-07	58.63	0.00011159	2	1592.21	240.626	58.0577	0
Q5RKI1	Eukaryotic initiation factor 4A-II OS=Rattus norvegicus GN=Eif4a2 PE=1 SV=1 - [IF4A2_RAT]	57.84	5.16	1	2	2	2	407	46.3728	5.47803
	A2	Sequence	# PSMs	# Proteins	# Protein Groups	Protein Group Accessions	Modifications	ΔCn	q-Value	PEP	IonScore	Exp Value	Charge	MH+ [Da]	ΔM [ppm]	RT [min]	# Missed Cleavages
	High	GYDVIAQAQSGTGK	1	1	1	Q5RKI1		0	0	2.842e-10	57.84	0.000140265	2	1395.7	720.923	28.0563	0
	Medium	VDWLTEK	1	1	1	Q5RKI1		0	0.036	0.3775	20.24	1.04985	2	891.337	981.297	33.1752	0
Q7TP47	Heterogeneous nuclear ribonucleoprotein Q OS=Rattus norvegicus GN=Syncrip PE=2 SV=1 - [HNRPQ_RAT]	57.49	2.44	1	1	1	1	533	59.6735	8.79248
	A2	Sequence	# PSMs	# Proteins	# Protein Groups	Protein Group Accessions	Modifications	ΔCn	q-Value	PEP	IonScore	Exp Value	Charge	MH+ [Da]	ΔM [ppm]	RT [min]	# Missed Cleavages
	High	DLFEDELVPLFEK	1	1	1	Q7TP47		0	0	7.8e-06	57.49	0.000140095	2	1594.37	357.463	79.9492	0
O08651	D-3-phosphoglycerate dehydrogenase OS=Rattus norvegicus GN=Phgdh PE=1 SV=3 - [SERA_RAT]	57.39	4.32	1	2	2	2	533	56.4572	6.7124
	A2	Sequence	# PSMs	# Proteins	# Protein Groups	Protein Group Accessions	Modifications	ΔCn	q-Value	PEP	IonScore	Exp Value	Charge	MH+ [Da]	ΔM [ppm]	RT [min]	# Missed Cleavages
	High	ILQDGGLQVVEK	1	1	1	O08651		0	0	3.873e-06	57.39	0.000152934	2	1299.53	610.894	33.8779	0
	High	GGIVDEGALLR	1	1	1	O08651		0	0.001	0.04367	18.78	1.24753	2	1100.51	821.333	40.4711	0
Q6P799	Serine--tRNA ligase, cytoplasmic OS=Rattus norvegicus GN=Sars PE=1 SV=3 - [SYSC_RAT]	56.02	3.52	1	1	1	1	512	58.5508	6.18896
	A2	Sequence	# PSMs	# Proteins	# Protein Groups	Protein Group Accessions	Modifications	ΔCn	q-Value	PEP	IonScore	Exp Value	Charge	MH+ [Da]	ΔM [ppm]	RT [min]	# Missed Cleavages
	High	EVMQEVAQLSQFDEELYK	1	1	1	Q6P799		0	0	1.627e-10	56.02	0.000181775	2	2187.07	476.154	68.9963	0
Q62638	Golgi apparatus protein 1 OS=Rattus norvegicus GN=Glg1 PE=1 SV=1 - [GSLG1_RAT]	55.4	0.94	1	1	1	1	1171	133.469	6.90283
	A2	Sequence	# PSMs	# Proteins	# Protein Groups	Protein Group Accessions	Modifications	ΔCn	q-Value	PEP	IonScore	Exp Value	Charge	MH+ [Da]	ΔM [ppm]	RT [min]	# Missed Cleavages
	High	VEELEMTEDIR	1	1	1	Q62638		0	0	5.607e-07	55.4	0.000254516	2	1363.53	-82.2764	38.4405	0
Q9JMJ4	Pre-mRNA-processing factor 19 OS=Rattus norvegicus GN=Prpf19 PE=2 SV=2 - [PRP19_RAT]	55.01	6.94	1	1	1	1	504	55.2044	6.60986
	A2	Sequence	# PSMs	# Proteins	# Protein Groups	Protein Group Accessions	Modifications	ΔCn	q-Value	PEP	IonScore	Exp Value	Charge	MH+ [Da]	ΔM [ppm]	RT [min]	# Missed Cleavages
	High	TNVANFPGHSGPITSIAFSENGYYLATAADDSSVK	1	1	1	Q9JMJ4		0	0	5.086e-11	55.01	0.000126831	3	3602.87	323.663	62.3492	0
P06302	Prothymosin alpha OS=Rattus norvegicus GN=Ptma PE=1 SV=2 - [PTMA_RAT]	54.9667	8.93	1	1	1	4	112	12.3751	3.84033
	A2	Sequence	# PSMs	# Proteins	# Protein Groups	Protein Group Accessions	Modifications	ΔCn	q-Value	PEP	IonScore	Exp Value	Charge	MH+ [Da]	ΔM [ppm]	RT [min]	# Missed Cleavages
	High	EVVEEAENGR	4	1	1	P06302		0	0	1.798e-05	37.14	0.0181798	2	1132.52	872.906	13.5639	0
P09456	cAMP-dependent protein kinase type I-alpha regulatory subunit OS=Rattus norvegicus GN=Prkar1a PE=2 SV=2 - [KAP0_RAT]	54.83	4.72	1	1	1	1	381	43.068	5.35107
	A2	Sequence	# PSMs	# Proteins	# Protein Groups	Protein Group Accessions	Modifications	ΔCn	q-Value	PEP	IonScore	Exp Value	Charge	MH+ [Da]	ΔM [ppm]	RT [min]	# Missed Cleavages
	High	GAISAEVYTEEDAASYVR	1	1	1	P09456		0	0	4.092e-12	54.83	0.000251243	2	1930.86	-22.0379	47.6451	0
Q9JLZ1	Glutaredoxin-3 OS=Rattus norvegicus GN=Glrx3 PE=1 SV=2 - [GLRX3_RAT]	54.12	6.82	1	2	2	2	337	37.8254	5.71924
	A2	Sequence	# PSMs	# Proteins	# Protein Groups	Protein Group Accessions	Modifications	ΔCn	q-Value	PEP	IonScore	Exp Value	Charge	MH+ [Da]	ΔM [ppm]	RT [min]	# Missed Cleavages
	High	LEAEAVPEVSEK	1	1	1	Q9JLZ1		0	0	6.964e-06	54.12	0.00034737	2	1300.69	22.2596	26.7162	0
	High	GDLVGGLDIVK	1	1	1	Q9JLZ1		0	0	0.01424	15.75	2.65008	2	1086.01	362.427	46.8409	0
P00762	Anionic trypsin-1 OS=Rattus norvegicus GN=Prss1 PE=1 SV=1 - [TRY1_RAT]	53.65	8.13	1	1	1	1	246	25.9427	4.89404
	A2	Sequence	# PSMs	# Proteins	# Protein Groups	Protein Group Accessions	Modifications	ΔCn	q-Value	PEP	IonScore	Exp Value	Charge	MH+ [Da]	ΔM [ppm]	RT [min]	# Missed Cleavages
	High	LGEHNINVLEGDEQFINAAK	1	1	1	P00762		0	0	1.104e-08	53.65	0.00029257	2	2211.07	-13.1803	48.5123	0
P18420	Proteasome subunit alpha type-1 OS=Rattus norvegicus GN=Psma1 PE=1 SV=2 - [PSA1_RAT]	53.61	14.07	1	2	2	2	263	29.4988	6.60986
	A2	Sequence	# PSMs	# Proteins	# Protein Groups	Protein Group Accessions	Modifications	ΔCn	q-Value	PEP	IonScore	Exp Value	Charge	MH+ [Da]	ΔM [ppm]	RT [min]	# Missed Cleavages
	High	DLEFTIYDDDDVSPFLDGLEERPQR	1	1	1	P18420		0	0	0.006556	53.61	0.000219062	2	2985.45	358.628	75.8423	0
	High	ETLPAEQDLTTK	1	1	1	P18420		0	0.001	0.02194	15.2	2.9067	2	1345.53	-116.479	28.7543	0
P62246	40S ribosomal protein S15a OS=Rattus norvegicus GN=Rps15a PE=1 SV=2 - [RS15A_RAT]	53.59	10.77	1	1	1	1	130	14.83	10.1255
	A2	Sequence	# PSMs	# Proteins	# Protein Groups	Protein Group Accessions	Modifications	ΔCn	q-Value	PEP	IonScore	Exp Value	Charge	MH+ [Da]	ΔM [ppm]	RT [min]	# Missed Cleavages
	High	HGYIGEFEIIDDHR	1	1	1	P62246		0	0	5.543e-07	53.59	0.000344111	3	1701.41	355.79	39.608	0
P50904	Ras GTPase-activating protein 1 OS=Rattus norvegicus GN=Rasa1 PE=2 SV=1 - [RASA1_RAT]	53.55	5.39	1	3	3	3	1038	115.367	6.59521
	A2	Sequence	# PSMs	# Proteins	# Protein Groups	Protein Group Accessions	Modifications	ΔCn	q-Value	PEP	IonScore	Exp Value	Charge	MH+ [Da]	ΔM [ppm]	RT [min]	# Missed Cleavages
	High	TDEQGLIVEDLVEEVGR	1	1	1	P50904		0	0	4.867e-06	44.59	0.00272295	2	1901.22	144.561	73.5459	0
	High	GHATDEWFLLSSHIPLK	1	1	1	P50904		0	0	7.094e-06	28.6	0.0973861	3	1952.03	526.278	55.6138	0
	High	EGQNPVWSEEFVFDDLPPDINR	1	1	1	P50904		0	0.004	0.09309	18.36	0.875289	2	2605.1	726.034	73.9853	0
P35427	60S ribosomal protein L13a OS=Rattus norvegicus GN=Rpl13a PE=1 SV=2 - [RL13A_RAT]	53.31	5.42	1	1	1	1	203	23.4614	11.019
	A2	Sequence	# PSMs	# Proteins	# Protein Groups	Protein Group Accessions	Modifications	ΔCn	q-Value	PEP	IonScore	Exp Value	Charge	MH+ [Da]	ΔM [ppm]	RT [min]	# Missed Cleavages
	High	YQAVTATLEEK	1	1	1	P35427		0	0	1.099e-05	53.31	0.000374961	2	1253.69	835.579	26.6898	0
Q9QXQ0	Alpha-actinin-4 OS=Rattus norvegicus GN=Actn4 PE=1 SV=2 - [ACTN4_RAT]	53.07	3.07	1	2	2	2	911	104.849	5.43994
	A2	Sequence	# PSMs	# Proteins	# Protein Groups	Protein Group Accessions	Modifications	ΔCn	q-Value	PEP	IonScore	Exp Value	Charge	MH+ [Da]	ΔM [ppm]	RT [min]	# Missed Cleavages
	High	LVSIGAEEIVDGNAK	1	1	1	Q9QXQ0		0	0	1.288e-10	53.07	0.000415992	2	1515.7	592.237	42.8655	0
	High	AGTQIENIDEDFR	1	1	1	Q9QXQ0		0	0	0.01149	20.96	0.67341	2	1505.7	-1327.71	41.3172	0
Q66HR2	Microtubule-associated protein RP/EB family member 1 OS=Rattus norvegicus GN=Mapre1 PE=1 SV=3 - [MARE1_RAT]	53.05	6.34	1	1	1	1	268	29.9852	5.22412
	A2	Sequence	# PSMs	# Proteins	# Protein Groups	Protein Group Accessions	Modifications	ΔCn	q-Value	PEP	IonScore	Exp Value	Charge	MH+ [Da]	ΔM [ppm]	RT [min]	# Missed Cleavages
	High	HDMLAWINESLQLNLTK	1	1	1	Q66HR2		0	0	1.142e-08	53.05	0.000373817	2	2027.06	504.296	72.3438	0
P62755	40S ribosomal protein S6 OS=Rattus norvegicus GN=Rps6 PE=1 SV=1 - [RS6_RAT]	52.72	6.02	1	1	1	1	249	28.663	10.8433
	A2	Sequence	# PSMs	# Proteins	# Protein Groups	Protein Group Accessions	Modifications	ΔCn	q-Value	PEP	IonScore	Exp Value	Charge	MH+ [Da]	ΔM [ppm]	RT [min]	# Missed Cleavages
	High	MATEVAADALGEEWK	1	1	1	P62755		0	0	2.972e-08	52.72	0.000448767	2	1621.04	176.04	49.6281	0
Q641Y2	NADH dehydrogenase [ubiquinone] iron-sulfur protein 2, mitochondrial OS=Rattus norvegicus GN=Ndufs2 PE=1 SV=1 - [NDUS2_RAT]	52.26	4.1	1	1	1	1	463	52.5276	6.99072
	A2	Sequence	# PSMs	# Proteins	# Protein Groups	Protein Group Accessions	Modifications	ΔCn	q-Value	PEP	IonScore	Exp Value	Charge	MH+ [Da]	ΔM [ppm]	RT [min]	# Missed Cleavages
	High	TQPYDVYDQVEFDVPIGSR	1	1	1	Q641Y2		0	0	3.124e-06	52.26	0.00038837	2	2228.91	385.203	61.7842	0
P12368	cAMP-dependent protein kinase type II-alpha regulatory subunit OS=Rattus norvegicus GN=Prkar2a PE=1 SV=3 - [KAP2_RAT]	51.58	4.24	1	1	1	1	401	45.5117	4.93213
	A2	Sequence	# PSMs	# Proteins	# Protein Groups	Protein Group Accessions	Modifications	ΔCn	q-Value	PEP	IonScore	Exp Value	Charge	MH+ [Da]	ΔM [ppm]	RT [min]	# Missed Cleavages
	High	NLDQEQLSQVLDAMFEK	1	1	1	P12368		0	0	1.093e-08	51.58	0.000506673	2	2008.4	213.1	78.221	0
P62243	40S ribosomal protein S8 OS=Rattus norvegicus GN=Rps8 PE=1 SV=2 - [RS8_RAT]	51.34	15.87	1	3	3	3	208	24.1902	10.3159
	A2	Sequence	# PSMs	# Proteins	# Protein Groups	Protein Group Accessions	Modifications	ΔCn	q-Value	PEP	IonScore	Exp Value	Charge	MH+ [Da]	ΔM [ppm]	RT [min]	# Missed Cleavages
	High	ISSLLEEQFQQGK	1	1	1	P62243		0	0	1.514e-06	45.22	0.00259124	2	1507.54	502.002	42.359	0
	High	LTPEEEEILNK	1	1	1	P62243		0	0	0.0001831	30.12	0.0894927	2	1314.81	97.7309	34.0591	0
	High	ADGYVLEGK	1	1	1	P62243		0	0	0.004243	23.11	0.425372	2	951.506	29.6639	20.1585	0
P40112	Proteasome subunit beta type-3 OS=Rattus norvegicus GN=Psmb3 PE=1 SV=1 - [PSB3_RAT]	51.19	6.83	1	1	1	1	205	22.9494	6.55127
	A2	Sequence	# PSMs	# Proteins	# Protein Groups	Protein Group Accessions	Modifications	ΔCn	q-Value	PEP	IonScore	Exp Value	Charge	MH+ [Da]	ΔM [ppm]	RT [min]	# Missed Cleavages
	High	FGIQAQMVTTDFQK	1	1	1	P40112		0	0	7.407e-08	51.19	0.00062841	2	1615.71	1182.12	49.3358	0
P27952	40S ribosomal protein S2 OS=Rattus norvegicus GN=Rps2 PE=1 SV=1 - [RS2_RAT]	50.5233	8.87	1	2	2	4	293	31.2117	10.2427
	A2	Sequence	# PSMs	# Proteins	# Protein Groups	Protein Group Accessions	Modifications	ΔCn	q-Value	PEP	IonScore	Exp Value	Charge	MH+ [Da]	ΔM [ppm]	RT [min]	# Missed Cleavages
	High	SPYQEFTDHLVK	1	1	1	P27952		0	0	5.028e-05	39.77	0.0092048	3	1464.22	345.685	40.5973	0
	High	ESEIIDFFLGASLK	3	1	1	P27952		0	0	3.654e-05	27.77	0.132517	2	1569.42	382.754	81.5193	0
Q6AYL5	Splicing factor 3B subunit 4 OS=Rattus norvegicus GN=Sf3b4 PE=2 SV=1 - [SF3B4_RAT]	50.38	3.3	1	1	1	1	424	44.3271	8.55811
	A2	Sequence	# PSMs	# Proteins	# Protein Groups	Protein Group Accessions	Modifications	ΔCn	q-Value	PEP	IonScore	Exp Value	Charge	MH+ [Da]	ΔM [ppm]	RT [min]	# Missed Cleavages
	High	NQDATVYVGGLDEK	1	1	1	Q6AYL5		0	0	6.375e-08	50.38	0.000770541	2	1510.7	1311.14	32.8057	0
O35824	DnaJ homolog subfamily A member 2 OS=Rattus norvegicus GN=Dnaja2 PE=2 SV=1 - [DNJA2_RAT]	50.31	8.01	1	1	1	1	412	45.7366	6.48096
	A2	Sequence	# PSMs	# Proteins	# Protein Groups	Protein Group Accessions	Modifications	ΔCn	q-Value	PEP	IonScore	Exp Value	Charge	MH+ [Da]	ΔM [ppm]	RT [min]	# Missed Cleavages
	High	LSELEDLLPSRPEVPNVIGETEEVELQEFDSTR	1	1	1	O35824		0	0	2.437e-09	50.31	0.000356149	3	3771.63	468.75	78.9522	0
Q6AXN3	Transmembrane emp24 domain-containing protein 5 OS=Rattus norvegicus GN=Tmed5 PE=2 SV=1 - [TMED5_RAT]	49.62	5.24	1	1	1	1	229	26.1191	4.75439
	A2	Sequence	# PSMs	# Proteins	# Protein Groups	Protein Group Accessions	Modifications	ΔCn	q-Value	PEP	IonScore	Exp Value	Charge	MH+ [Da]	ΔM [ppm]	RT [min]	# Missed Cleavages
	High	LEDILESINSIK	1	1	1	Q6AXN3		0	0	1.404e-07	49.62	0.00101286	2	1374.86	807.727	59.3191	0
P05765	40S ribosomal protein S21 OS=Rattus norvegicus GN=Rps21 PE=1 SV=1 - [RS21_RAT]	49.19	12.05	1	1	1	1	83	9.12154	8.51416
	A2	Sequence	# PSMs	# Proteins	# Protein Groups	Protein Group Accessions	Modifications	ΔCn	q-Value	PEP	IonScore	Exp Value	Charge	MH+ [Da]	ΔM [ppm]	RT [min]	# Missed Cleavages
	High	MGESDDSILR	1	1	1	P05765		0	0	1.167e-07	49.19	0.00104356	2	1123.52	895.564	26.1993	0
P51635	Alcohol dehydrogenase [NADP(+)] OS=Rattus norvegicus GN=Akr1a1 PE=1 SV=2 - [AK1A1_RAT]	49.06	10.15	1	2	2	2	325	36.4829	7.31299
	A2	Sequence	# PSMs	# Proteins	# Protein Groups	Protein Group Accessions	Modifications	ΔCn	q-Value	PEP	IonScore	Exp Value	Charge	MH+ [Da]	ΔM [ppm]	RT [min]	# Missed Cleavages
	High	ILQNIQVFDFTFSPEEMK	1	1	1	P51635		0	0	5.933e-10	49.06	0.000877848	2	2185.74	-157.234	75.3293	0
	Medium	GLEVTAYSPLGSSDR	1	1	1	P51635		0	0.015	0.1685	12.37	5.13953	2	1551.21	-360.528	44.2069	0
Q75UQ2	Craniofacial development protein 1 OS=Rattus norvegicus GN=Cfdp1 PE=2 SV=1 - [CFDP1_RAT]	49.06	4.07	1	1	1	1	295	32.9494	4.83057
	A2	Sequence	# PSMs	# Proteins	# Protein Groups	Protein Group Accessions	Modifications	ΔCn	q-Value	PEP	IonScore	Exp Value	Charge	MH+ [Da]	ΔM [ppm]	RT [min]	# Missed Cleavages
	High	EDEVDGEEQAEK	1	1	1	Q75UQ2		0	0	1.569e-06	49.06	0.00113301	2	1377.53	-25.8977	12.551	0
D3ZLZ7	Inosine-5'-monophosphate dehydrogenase 1 OS=Rattus norvegicus GN=Impdh1 PE=3 SV=1 - [IMDH1_RAT]	48.98	3.11	1	1	1	1	514	55.2574	6.80029
	A2	Sequence	# PSMs	# Proteins	# Protein Groups	Protein Group Accessions	Modifications	ΔCn	q-Value	PEP	IonScore	Exp Value	Charge	MH+ [Da]	ΔM [ppm]	RT [min]	# Missed Cleavages
	High	LPIVNDQDELVAIIAR	1	1	1	D3ZLZ7		0	0	0.0006183	48.98	0.00101179	2	1779.22	121.946	66.2334	0
P30835	6-phosphofructokinase, liver type OS=Rattus norvegicus GN=Pfkl PE=2 SV=3 - [K6PL_RAT]	48.94	1.54	1	1	1	1	780	85.2844	7.40088
	A2	Sequence	# PSMs	# Proteins	# Protein Groups	Protein Group Accessions	Modifications	ΔCn	q-Value	PEP	IonScore	Exp Value	Charge	MH+ [Da]	ΔM [ppm]	RT [min]	# Missed Cleavages
	High	NEWGSLLEELVK	1	1	1	P30835		0	0	2.53e-07	48.94	0.00115262	2	1417.87	795.677	75.5509	0
P61212	ADP-ribosylation factor-like protein 1 OS=Rattus norvegicus GN=Arl1 PE=1 SV=1 - [ARL1_RAT]	48.91	12.71	1	1	1	1	181	20.3985	5.71924
	A2	Sequence	# PSMs	# Proteins	# Protein Groups	Protein Group Accessions	Modifications	ΔCn	q-Value	PEP	IonScore	Exp Value	Charge	MH+ [Da]	ΔM [ppm]	RT [min]	# Missed Cleavages
	High	LQVGEVVTTIPTIGFNVETVTYK	1	1	1	P61212		0	0	1.309e-06	48.91	0.000764746	2	2509.26	357.939	73.129	0
P23514	Coatomer subunit beta OS=Rattus norvegicus GN=Copb1 PE=1 SV=1 - [COPB_RAT]	48.48	2.1	1	2	2	2	953	106.943	5.96045
	A2	Sequence	# PSMs	# Proteins	# Protein Groups	Protein Group Accessions	Modifications	ΔCn	q-Value	PEP	IonScore	Exp Value	Charge	MH+ [Da]	ΔM [ppm]	RT [min]	# Missed Cleavages
	High	NVEELVIVLK	1	1	1	P23514		0	0	0.001103	44.16	0.00349174	2	1155.85	131.931	54.0204	0
	High	KPITDDDVDR	1	1	1	P23514		0	0	0.009082	31.32	0.0745652	2	1172.93	-546.31	11.4686	0
P04897	Guanine nucleotide-binding protein G(i) subunit alpha-2 OS=Rattus norvegicus GN=Gnai2 PE=1 SV=3 - [GNAI2_RAT]	48.3533	7.32	3	2	2	3	355	40.4731	5.45264
	A2	Sequence	# PSMs	# Proteins	# Protein Groups	Protein Group Accessions	Modifications	ΔCn	q-Value	PEP	IonScore	Exp Value	Charge	MH+ [Da]	ΔM [ppm]	RT [min]	# Missed Cleavages
	High	NVQFVFDAVTDVIIK	2	3	1	P04897		0	0	0.002107	31.77	0.0522239	2	1709.55	945.281	77.7295	0
	High	YDEAASYIQSK	1	1	1	P04897		0	0.001	0.02103	23.92	0.386044	2	1275.52	732.348	25.5517	0
P38650	Cytoplasmic dynein 1 heavy chain 1 OS=Rattus norvegicus GN=Dync1h1 PE=1 SV=1 - [DYHC1_RAT]	47.94	0.32	1	1	1	1	4644	531.916	6.45557
	A2	Sequence	# PSMs	# Proteins	# Protein Groups	Protein Group Accessions	Modifications	ΔCn	q-Value	PEP	IonScore	Exp Value	Charge	MH+ [Da]	ΔM [ppm]	RT [min]	# Missed Cleavages
	High	ILDDDTIITTLENLK	1	1	1	P38650		0	0	1.356e-07	47.94	0.00133537	2	1717.71	458.832	77.0682	0
P43245	Multidrug resistance protein 1 OS=Rattus norvegicus GN=Abcb1 PE=2 SV=1 - [MDR1_RAT]	47.94	1.72	1	1	1	1	1277	141.298	8.45557
	A2	Sequence	# PSMs	# Proteins	# Protein Groups	Protein Group Accessions	Modifications	ΔCn	q-Value	PEP	IonScore	Exp Value	Charge	MH+ [Da]	ΔM [ppm]	RT [min]	# Missed Cleavages
	High	EIIGVVSQEPVLFATTIAENIR	1	1	1	P43245		0	0	4.183e-07	47.94	0.00101639	2	2400.42	458.428	83.8598	0
Q9ER34	Aconitate hydratase, mitochondrial OS=Rattus norvegicus GN=Aco2 PE=1 SV=2 - [ACON_RAT]	47.91	1.28	1	1	1	1	780	85.38	7.82568
	A2	Sequence	# PSMs	# Proteins	# Protein Groups	Protein Group Accessions	Modifications	ΔCn	q-Value	PEP	IonScore	Exp Value	Charge	MH+ [Da]	ΔM [ppm]	RT [min]	# Missed Cleavages
	High	DLEDLQILIK	1	1	1	Q9ER34		0	0	0.0001289	47.91	0.00146679	2	1199.85	137.563	63.9253	0
P18395	Cold shock domain-containing protein E1 OS=Rattus norvegicus GN=Csde1 PE=2 SV=1 - [CSDE1_RAT]	47.56	1.63	1	1	1	3	798	88.8389	6.3667
	A2	Sequence	# PSMs	# Proteins	# Protein Groups	Protein Group Accessions	Modifications	ΔCn	q-Value	PEP	IonScore	Exp Value	Charge	MH+ [Da]	ΔM [ppm]	RT [min]	# Missed Cleavages
	High	VGDDVEFEVSSDR	3	1	1	P18395		0	0	8.029e-08	46.4	0.00188424	2	1452.7	-649.714	35.7088	0
P13803	Electron transfer flavoprotein subunit alpha, mitochondrial OS=Rattus norvegicus GN=Etfa PE=1 SV=4 - [ETFA_RAT]	47.47	4.8	1	1	1	1	333	34.9295	8.38232
	A2	Sequence	# PSMs	# Proteins	# Protein Groups	Protein Group Accessions	Modifications	ΔCn	q-Value	PEP	IonScore	Exp Value	Charge	MH+ [Da]	ΔM [ppm]	RT [min]	# Missed Cleavages
	High	GLLPEELTPLILETQK	1	1	1	P13803		0	0	0.0004253	47.47	0.00132773	2	1795.05	571.768	72.4199	0
Q9Z1I6	Rho guanine nucleotide exchange factor 1 OS=Rattus norvegicus GN=Arhgef1 PE=1 SV=1 - [ARHG1_RAT]	46.79	1.85	1	1	1	1	919	102.533	5.45264
	A2	Sequence	# PSMs	# Proteins	# Protein Groups	Protein Group Accessions	Modifications	ΔCn	q-Value	PEP	IonScore	Exp Value	Charge	MH+ [Da]	ΔM [ppm]	RT [min]	# Missed Cleavages
	High	QESGYLIEEIGDVLLAR	1	1	1	Q9Z1I6		0	0	4.335e-10	46.79	0.00152661	2	1906.23	644.507	83.5089	0
Q920J4	Thioredoxin-like protein 1 OS=Rattus norvegicus GN=Txnl1 PE=1 SV=3 - [TXNL1_RAT]	46.67	5.19	1	1	1	1	289	32.2288	4.95752
	A2	Sequence	# PSMs	# Proteins	# Protein Groups	Protein Group Accessions	Modifications	ΔCn	q-Value	PEP	IonScore	Exp Value	Charge	MH+ [Da]	ΔM [ppm]	RT [min]	# Missed Cleavages
	High	IDQYQGADAVGLEEK	1	1	1	Q920J4		0	0	3.22e-10	46.67	0.00177282	2	1637.71	1175	32.6912	0
O55096	Dipeptidyl peptidase 3 OS=Rattus norvegicus GN=Dpp3 PE=1 SV=2 - [DPP3_RAT]	46.59	2.71	1	1	1	1	738	82.9869	5.22412
	A2	Sequence	# PSMs	# Proteins	# Protein Groups	Protein Group Accessions	Modifications	ΔCn	q-Value	PEP	IonScore	Exp Value	Charge	MH+ [Da]	ΔM [ppm]	RT [min]	# Missed Cleavages
	High	LEGSEVQLVEYEASAAGLIR	1	1	1	O55096		0	0	4.107e-10	46.59	0.00156895	2	2134.57	219.275	71.7292	0
P09330	Ribose-phosphate pyrophosphokinase 2 OS=Rattus norvegicus GN=Prps2 PE=1 SV=3 - [PRPS2_RAT]	46.26	4.72	1	1	1	1	318	34.791	6.60986
	A2	Sequence	# PSMs	# Proteins	# Protein Groups	Protein Group Accessions	Modifications	ΔCn	q-Value	PEP	IonScore	Exp Value	Charge	MH+ [Da]	ΔM [ppm]	RT [min]	# Missed Cleavages
	High	FSNQETSVEIGESVR	1	1	1	P09330		0	0	1.099e-07	46.26	0.00185488	2	1682.71	540.823	34.0218	0
Q6NYB7	Ras-related protein Rab-1A OS=Rattus norvegicus GN=Rab1A PE=1 SV=3 - [RAB1A_RAT]	46.26	7.8	1	1	1	1	205	22.6634	6.21436
	A2	Sequence	# PSMs	# Proteins	# Protein Groups	Protein Group Accessions	Modifications	ΔCn	q-Value	PEP	IonScore	Exp Value	Charge	MH+ [Da]	ΔM [ppm]	RT [min]	# Missed Cleavages
	High	EFADSLGIPFLETSAK	1	1	1	Q6NYB7		0	0	0.001562	46.26	0.00179692	2	1724.88	4.41752	70.6139	0
B2GUZ5	F-actin-capping protein subunit alpha-1 OS=Rattus norvegicus GN=Capza1 PE=1 SV=1 - [CAZA1_RAT]	46.23	5.24	1	1	1	1	286	32.8893	5.69385
	A2	Sequence	# PSMs	# Proteins	# Protein Groups	Protein Group Accessions	Modifications	ΔCn	q-Value	PEP	IonScore	Exp Value	Charge	MH+ [Da]	ΔM [ppm]	RT [min]	# Missed Cleavages
	High	EASDPQPEDVDGGLK	1	1	1	B2GUZ5		0	0	6.426e-06	46.23	0.0020214	2	1556.71	-0.978615	25.048	0
Q62760	Mitochondrial import receptor subunit TOM20 homolog OS=Rattus norvegicus GN=Tomm20 PE=1 SV=2 - [TOM20_RAT]	46.12	13.79	1	1	1	1	145	16.2736	8.60205
	A2	Sequence	# PSMs	# Proteins	# Protein Groups	Protein Group Accessions	Modifications	ΔCn	q-Value	PEP	IonScore	Exp Value	Charge	MH+ [Da]	ΔM [ppm]	RT [min]	# Missed Cleavages
	High	FFLEEIQLGEELLAQGDYEK	1	1	1	Q62760		0	0	1.68e-06	46.12	0.00161266	2	2372.08	384.989	86.0086	0
P07153	Dolichyl-diphosphooligosaccharide--protein glycosyltransferase subunit 1 OS=Rattus norvegicus GN=Rpn1 PE=2 SV=1 - [RPN1_RAT]	45.9267	4.46	1	2	2	2	605	68.2616	6.50732
	A2	Sequence	# PSMs	# Proteins	# Protein Groups	Protein Group Accessions	Modifications	ΔCn	q-Value	PEP	IonScore	Exp Value	Charge	MH+ [Da]	ΔM [ppm]	RT [min]	# Missed Cleavages
	High	GEDEEDNNLEVR	1	1	1	P07153		0	0	3.822e-05	38.59	0.0123207	2	1419.7	771.646	18.9375	0
	High	ASSFVLALEPELESR	1	1	1	P07153		0	0	0.002085	33.59	0.0370144	2	1647.83	-17.9133	61.4538	0
Q6Q0N1	Cytosolic non-specific dipeptidase OS=Rattus norvegicus GN=Cndp2 PE=1 SV=1 - [CNDP2_RAT]	45.28	5.89	1	2	2	2	475	52.6596	5.65576
	A2	Sequence	# PSMs	# Proteins	# Protein Groups	Protein Group Accessions	Modifications	ΔCn	q-Value	PEP	IonScore	Exp Value	Charge	MH+ [Da]	ΔM [ppm]	RT [min]	# Missed Cleavages
	High	LGGSVELVDIGK	1	1	1	Q6Q0N1		0	0	3.835e-06	39.27	0.0110023	2	1186.52	-125.251	42.4613	0
	High	LPDGSEIPLPPILLGK	1	1	1	Q6Q0N1		0	0	0.004148	24.51	0.293464	2	1660.38	846.501	72.3641	0
Q505J8	Phenylalanine--tRNA ligase alpha subunit OS=Rattus norvegicus GN=Farsa PE=1 SV=1 - [SYFA_RAT]	45.21	2.76	1	1	1	1	508	57.6837	8.27979
	A2	Sequence	# PSMs	# Proteins	# Protein Groups	Protein Group Accessions	Modifications	ΔCn	q-Value	PEP	IonScore	Exp Value	Charge	MH+ [Da]	ΔM [ppm]	RT [min]	# Missed Cleavages
	High	SLQALGEVIEAELR	1	1	1	Q505J8		0	0	4.454e-05	45.21	0.00247669	2	1527.54	-196.392	72.1085	0
P27139	Carbonic anhydrase 2 OS=Rattus norvegicus GN=Ca2 PE=1 SV=2 - [CAH2_RAT]	45.19	5.38	1	1	1	2	260	29.0956	7.40088
	A2	Sequence	# PSMs	# Proteins	# Protein Groups	Protein Group Accessions	Modifications	ΔCn	q-Value	PEP	IonScore	Exp Value	Charge	MH+ [Da]	ΔM [ppm]	RT [min]	# Missed Cleavages
	High	EPITVSSEQMSHFR	2	1	1	P27139		0	0	2.695e-06	45.19	0.00258196	2	1647.54	-142.858	32.5433	0
P21533	60S ribosomal protein L6 OS=Rattus norvegicus GN=Rpl6 PE=1 SV=5 - [RL6_RAT]	45.11	6.04	1	2	2	4	298	33.5409	10.7407
	A2	Sequence	# PSMs	# Proteins	# Protein Groups	Protein Group Accessions	Modifications	ΔCn	q-Value	PEP	IonScore	Exp Value	Charge	MH+ [Da]	ΔM [ppm]	RT [min]	# Missed Cleavages
	High	HQEGEIFDTEK	3	1	1	P21533		0	0	0.006746	36.21	0.0222937	2	1332.52	-65.0078	18.8982	0
	Medium	YEITEQR	1	1	1	P21533		0	0.013	0.1622	12.91	3.62527	2	939.506	1115.47	15.901	0
Q09167	Serine/arginine-rich splicing factor 5 OS=Rattus norvegicus GN=Srsf5 PE=2 SV=1 - [SRSF5_RAT]	45.11	10.04	1	2	2	2	269	30.8731	11.561
	A2	Sequence	# PSMs	# Proteins	# Protein Groups	Protein Group Accessions	Modifications	ΔCn	q-Value	PEP	IonScore	Exp Value	Charge	MH+ [Da]	ΔM [ppm]	RT [min]	# Missed Cleavages
	High	DADDAVYELDGK	1	1	1	Q09167		0	0	8.52e-06	44.74	0.00280005	2	1311.53	725.342	36.4941	0
	High	LNEGVVEFASYGDLK	1	1	1	Q09167		0	0	0.0007982	19.37	0.941075	2	1641.04	138.483	52.7623	0
P04644	40S ribosomal protein S17 OS=Rattus norvegicus GN=Rps17 PE=2 SV=3 - [RS17_RAT]	45.1	16.3	1	1	1	1	135	15.5003	9.77393
	A2	Sequence	# PSMs	# Proteins	# Protein Groups	Protein Group Accessions	Modifications	ΔCn	q-Value	PEP	IonScore	Exp Value	Charge	MH+ [Da]	ΔM [ppm]	RT [min]	# Missed Cleavages
	High	LLDFGSLSNLQVTQPTVGMNFK	1	1	1	P04644		0	0	4.121e-08	45.1	0.00197006	2	2410.42	485.71	73.1138	0
Q63598	Plastin-3 OS=Rattus norvegicus GN=Pls3 PE=2 SV=2 - [PLST_RAT]	44.56	1.43	1	1	1	1	630	70.6351	5.47803
	A2	Sequence	# PSMs	# Proteins	# Protein Groups	Protein Group Accessions	Modifications	ΔCn	q-Value	PEP	IonScore	Exp Value	Charge	MH+ [Da]	ΔM [ppm]	RT [min]	# Missed Cleavages
	High	LSPEELLLR	1	1	1	Q63598		0	0	2.46e-05	44.56	0.00309177	2	1070.51	829.217	52.7332	0
Q5FVC2	Rho guanine nucleotide exchange factor 2 OS=Rattus norvegicus GN=Arhgef2 PE=2 SV=1 - [ARHG2_RAT]	44.47	1.62	1	1	1	1	985	111.84	7.12256
	A2	Sequence	# PSMs	# Proteins	# Protein Groups	Protein Group Accessions	Modifications	ΔCn	q-Value	PEP	IonScore	Exp Value	Charge	MH+ [Da]	ΔM [ppm]	RT [min]	# Missed Cleavages
	High	QDVIYELIQTELHHVR	1	1	1	Q5FVC2		0	0	2.857e-06	44.47	0.00256165	3	1993.29	118.722	65.6513	0
P39951	Cyclin-dependent kinase 1 OS=Rattus norvegicus GN=Cdk1 PE=1 SV=1 - [CDK1_RAT]	44.01	17.85	1	4	4	4	297	34.113	8.41162
	A2	Sequence	# PSMs	# Proteins	# Protein Groups	Protein Group Accessions	Modifications	ΔCn	q-Value	PEP	IonScore	Exp Value	Charge	MH+ [Da]	ΔM [ppm]	RT [min]	# Missed Cleavages
	High	KPLFHGDSEIDQLFR	1	1	1	P39951		0	0	3.027e-08	44.01	0.00306632	3	1801.78	-81.4744	45.9879	0
	High	LESEEEGVPSTAIR	1	1	1	P39951		0	0	0.01747	19.02	1.06204	2	1517.7	629.171	28.1637	0
	High	NLDENGLDLLSK	1	1	1	P39951		0	0.004	0.1169	15.2	2.78591	2	1331.53	632.487	48.7531	0
	Medium	HPYFDDLDNQIK	1	1	1	P39951		0	0.026	0.3011	15.63	2.26343	2	1504.7	-2.34043	35.6409	0
Q6P502	T-complex protein 1 subunit gamma OS=Rattus norvegicus GN=Cct3 PE=1 SV=1 - [TCPG_RAT]	43.91	6.24	1	2	2	2	545	60.6084	6.63916
	A2	Sequence	# PSMs	# Proteins	# Protein Groups	Protein Group Accessions	Modifications	ΔCn	q-Value	PEP	IonScore	Exp Value	Charge	MH+ [Da]	ΔM [ppm]	RT [min]	# Missed Cleavages
	High	EDDVGTGAGLLEIK	1	1	1	Q6P502		0	0	4.484e-06	43.91	0.00372505	2	1417.7	688.952	46.642	0
	High	MLLDPMGGIVMTNDGNAILR	1	1	1	Q6P502		0	0	1.493e-06	15.44	2.04746	2	2130.07	-469.664	71.1006	0
P37285	Kinesin light chain 1 OS=Rattus norvegicus GN=Klc1 PE=2 SV=2 - [KLC1_RAT]	43.7	2.68	1	1	1	1	560	63.7052	6.01123
	A2	Sequence	# PSMs	# Proteins	# Protein Groups	Protein Group Accessions	Modifications	ΔCn	q-Value	PEP	IonScore	Exp Value	Charge	MH+ [Da]	ΔM [ppm]	RT [min]	# Missed Cleavages
	High	NEHNSILQSLLETLK	1	1	1	P37285		0	0	1.414e-05	43.7	0.00336998	3	1739.77	482.603	68.4403	0
P63029	Translationally-controlled tumor protein OS=Rattus norvegicus GN=Tpt1 PE=1 SV=1 - [TCTP_RAT]	43.56	35.47	1	2	2	2	172	19.4496	4.85596
	A2	Sequence	# PSMs	# Proteins	# Protein Groups	Protein Group Accessions	Modifications	ΔCn	q-Value	PEP	IonScore	Exp Value	Charge	MH+ [Da]	ΔM [ppm]	RT [min]	# Missed Cleavages
	High	TEGAIDDSLIGGNASAEGPEGEGTESTVVTGVDIVMNHHLQETSFTK	1	1	1	P63029		0	0	5.511e-07	40.9	0.00203614	3	4802.19	405.343	67.4799	0
	High	DLISHDELFSDIYK	1	1	1	P63029		0	0.004	0.08736	21.66	0.536659	2	1694.88	31.2518	57.0259	0
P49911	Acidic leucine-rich nuclear phosphoprotein 32 family member A OS=Rattus norvegicus GN=Anp32a PE=2 SV=1 - [AN32A_RAT]	43.51	4.45	1	1	1	1	247	28.5473	4.08154
	A2	Sequence	# PSMs	# Proteins	# Protein Groups	Protein Group Accessions	Modifications	ΔCn	q-Value	PEP	IonScore	Exp Value	Charge	MH+ [Da]	ΔM [ppm]	RT [min]	# Missed Cleavages
	High	ISGDLEVLAEK	1	1	1	P49911		0	0	1.708e-06	43.51	0.0045858	2	1174.69	893.048	38.2498	0
P68101	Eukaryotic translation initiation factor 2 subunit 1 OS=Rattus norvegicus GN=Eif2s1 PE=1 SV=2 - [IF2A_RAT]	43.09	9.21	1	2	2	2	315	36.0854	5.08447
	A2	Sequence	# PSMs	# Proteins	# Protein Groups	Protein Group Accessions	Modifications	ΔCn	q-Value	PEP	IonScore	Exp Value	Charge	MH+ [Da]	ΔM [ppm]	RT [min]	# Missed Cleavages
	High	ENAEVDGDDDAEEMEAK	1	1	1	P68101		0	0	6.788e-09	43.09	0.00380945	2	1867.16	234.323	24.2831	0
	High	VVTDTDETELAR	1	1	1	P68101		0	0	8.729e-05	23.42	0.407214	2	1349.53	643.908	22.8554	0
Q63356	Unconventional myosin-Ie OS=Rattus norvegicus GN=Myo1e PE=1 SV=1 - [MYO1E_RAT]	43.04	2.62	1	2	2	2	1107	126.747	9.0708
	A2	Sequence	# PSMs	# Proteins	# Protein Groups	Protein Group Accessions	Modifications	ΔCn	q-Value	PEP	IonScore	Exp Value	Charge	MH+ [Da]	ΔM [ppm]	RT [min]	# Missed Cleavages
	High	DIILQSNPLLEAFGNAK	1	1	1	Q63356		0	0	0.0005582	43.04	0.00373189	2	1844.39	754.868	75.2473	0
	High	AEQEEYVQEGIR	1	1	1	Q63356		0	0	0.01246	15.36	2.36059	2	1451.53	587.468	25.7551	0
P27008	Poly [ADP-ribose] polymerase 1 OS=Rattus norvegicus GN=Parp1 PE=1 SV=4 - [PARP1_RAT]	42.75	1.87	1	1	1	1	1014	112.589	8.96826
	A2	Sequence	# PSMs	# Proteins	# Protein Groups	Protein Group Accessions	Modifications	ΔCn	q-Value	PEP	IonScore	Exp Value	Charge	MH+ [Da]	ΔM [ppm]	RT [min]	# Missed Cleavages
	High	NTHATTHNAYDLEVIDIFK	1	1	1	P27008		0	0	5.364e-05	42.75	0.00353569	3	2203.05	438.313	52.1954	0
P08909	5-hydroxytryptamine receptor 2C OS=Rattus norvegicus GN=Htr2c PE=1 SV=1 - [5HT2C_RAT]	42.66	1.52	1	1	1	1	460	51.8825	9.26123
	A2	Sequence	# PSMs	# Proteins	# Protein Groups	Protein Group Accessions	Modifications	ΔCn	q-Value	PEP	IonScore	Exp Value	Charge	MH+ [Da]	ΔM [ppm]	RT [min]	# Missed Cleavages
	High	QTLMLLR	1	1	1	P08909		0	0	0.003202	42.66	0.00708937	2	874.502	-17.9103	33.7166	0
P16638	ATP-citrate synthase OS=Rattus norvegicus GN=Acly PE=1 SV=1 - [ACLY_RAT]	42.66	2.82	1	2	2	2	1100	120.559	7.34229
	A2	Sequence	# PSMs	# Proteins	# Protein Groups	Protein Group Accessions	Modifications	ΔCn	q-Value	PEP	IonScore	Exp Value	Charge	MH+ [Da]	ΔM [ppm]	RT [min]	# Missed Cleavages
	High	DLVSSLTSGLLTIGDR	1	1	1	P16638		0	0	2.202e-08	49.14	0.00106296	2	1646.88	-11.1803	84.333	0
	High	MIVVLGEIGGTEEYK	1	1	1	P16638		0	0	0.002054	14.52	2.86785	2	1639.04	731.084	54.3305	0
Q9EQX9	Ubiquitin-conjugating enzyme E2 N OS=Rattus norvegicus GN=Ube2n PE=1 SV=1 - [UBE2N_RAT]	42.51	9.87	1	1	1	1	152	17.113	6.56592
	A2	Sequence	# PSMs	# Proteins	# Protein Groups	Protein Group Accessions	Modifications	ΔCn	q-Value	PEP	IonScore	Exp Value	Charge	MH+ [Da]	ΔM [ppm]	RT [min]	# Missed Cleavages
	High	LELFLPEEYPMAAPK	1	1	1	Q9EQX9		0	0	2.558e-05	42.51	0.00457815	2	1749.38	849.198	65.2372	0
Q8R4A1	ERO1-like protein alpha OS=Rattus norvegicus GN=Ero1l PE=1 SV=1 - [ERO1A_RAT]	42.42	3.02	1	1	1	1	464	53.984	6.18896
	A2	Sequence	# PSMs	# Proteins	# Protein Groups	Protein Group Accessions	Modifications	ΔCn	q-Value	PEP	IonScore	Exp Value	Charge	MH+ [Da]	ΔM [ppm]	RT [min]	# Missed Cleavages
	High	LGAVDESLSEETQK	1	1	1	Q8R4A1		0	0	1.379e-07	42.42	0.00478857	2	1505.87	90.9165	28.2602	0
P36972	Adenine phosphoribosyltransferase OS=Rattus norvegicus GN=Aprt PE=1 SV=1 - [APT_RAT]	42.41	8.89	1	1	1	1	180	19.5334	6.56592
	A2	Sequence	# PSMs	# Proteins	# Protein Groups	Protein Group Accessions	Modifications	ΔCn	q-Value	PEP	IonScore	Exp Value	Charge	MH+ [Da]	ΔM [ppm]	RT [min]	# Missed Cleavages
	High	LPGPTVSASYSLEYGK	1	1	1	P36972		0	0	1.739e-08	42.41	0.00477952	2	1667.71	-681.116	44.559	0
P0CG51	Polyubiquitin-B OS=Rattus norvegicus GN=Ubb PE=1 SV=1 - [UBB_RAT]	42.24	20.98	4	1	1	4	305	34.3475	7.53271
	A2	Sequence	# PSMs	# Proteins	# Protein Groups	Protein Group Accessions	Modifications	ΔCn	q-Value	PEP	IonScore	Exp Value	Charge	MH+ [Da]	ΔM [ppm]	RT [min]	# Missed Cleavages
	High	TITLEVEPSDTIENVK	4	4	1	P0CG51		0	0	1.497e-07	44.75	0.00270317	2	1788.89	535.501	47.5308	0
P41565	Isocitrate dehydrogenase [NAD] subunit gamma 1, mitochondrial OS=Rattus norvegicus GN=Idh3g PE=2 SV=2 - [IDHG1_RAT]	40.53	5.85	1	1	1	1	393	42.8242	8.89502
	A2	Sequence	# PSMs	# Proteins	# Protein Groups	Protein Group Accessions	Modifications	ΔCn	q-Value	PEP	IonScore	Exp Value	Charge	MH+ [Da]	ΔM [ppm]	RT [min]	# Missed Cleavages
	High	ENTEGEYSSLEHESVAGVVESLK	1	1	1	P41565		0	0	3.547e-05	40.53	0.00552312	3	2494.31	461.56	55.8309	0
P10860	Glutamate dehydrogenase 1, mitochondrial OS=Rattus norvegicus GN=Glud1 PE=1 SV=2 - [DHE3_RAT]	40.45	1.97	1	1	1	1	558	61.3773	8.00146
	A2	Sequence	# PSMs	# Proteins	# Protein Groups	Protein Group Accessions	Modifications	ΔCn	q-Value	PEP	IonScore	Exp Value	Charge	MH+ [Da]	ΔM [ppm]	RT [min]	# Missed Cleavages
	High	YSTDVSVDEVK	1	1	1	P10860		0	0	0.0001327	40.45	0.00741542	2	1241.69	79.9508	26.7463	0
P97519	Hydroxymethylglutaryl-CoA lyase, mitochondrial OS=Rattus norvegicus GN=Hmgcl PE=2 SV=1 - [HMGCL_RAT]	40.45	6.77	1	1	1	1	325	34.1697	8.41162
	A2	Sequence	# PSMs	# Proteins	# Protein Groups	Protein Group Accessions	Modifications	ΔCn	q-Value	PEP	IonScore	Exp Value	Charge	MH+ [Da]	ΔM [ppm]	RT [min]	# Missed Cleavages
	High	LIDMLSEAGLPVIEATSFVSPK	1	1	1	P97519		0	0	6.433e-09	40.45	0.00621183	2	2317.41	76.8034	81.6699	0
Q4KM73	UMP-CMP kinase OS=Rattus norvegicus GN=Cmpk1 PE=1 SV=2 - [KCY_RAT]	40.42	6.12	1	1	1	1	196	22.1552	5.8335
	A2	Sequence	# PSMs	# Proteins	# Protein Groups	Protein Group Accessions	Modifications	ΔCn	q-Value	PEP	IonScore	Exp Value	Charge	MH+ [Da]	ΔM [ppm]	RT [min]	# Missed Cleavages
	High	NPDSQYGELIEK	1	1	1	Q4KM73		0	0	0.0001977	40.42	0.00804783	2	1392.53	-96.0546	32.2018	0
Q63690	Apoptosis regulator BAX OS=Rattus norvegicus GN=Bax PE=2 SV=2 - [BAX_RAT]	40.33	6.77	1	1	1	1	192	21.3368	4.98291
	A2	Sequence	# PSMs	# Proteins	# Protein Groups	Protein Group Accessions	Modifications	ΔCn	q-Value	PEP	IonScore	Exp Value	Charge	MH+ [Da]	ΔM [ppm]	RT [min]	# Missed Cleavages
	High	IGDELDSNMELQR	1	1	1	Q63690		0	0	2.189e-07	40.33	0.00790122	2	1520.54	546.927	37.3469	0
Q4KLN6	Ribonucleoside-diphosphate reductase subunit M2 OS=Rattus norvegicus GN=Rrm2 PE=2 SV=1 - [RIR2_RAT]	40.27	4.1	1	1	1	1	390	45.0098	5.64307
	A2	Sequence	# PSMs	# Proteins	# Protein Groups	Protein Group Accessions	Modifications	ΔCn	q-Value	PEP	IonScore	Exp Value	Charge	MH+ [Da]	ΔM [ppm]	RT [min]	# Missed Cleavages
	High	VENPFDFMENISLEGK	1	1	1	Q4KLN6		0	0	8.512e-05	40.27	0.00741912	2	1868.89	8.61033	75.0629	0
Q9WUD2	Transient receptor potential cation channel subfamily V member 2 OS=Rattus norvegicus GN=Trpv2 PE=1 SV=2 - [TRPV2_RAT]	40.26	1.84	1	1	1	1	761	86.6507	6.771
	A2	Sequence	# PSMs	# Proteins	# Protein Groups	Protein Group Accessions	Modifications	ΔCn	q-Value	PEP	IonScore	Exp Value	Charge	MH+ [Da]	ΔM [ppm]	RT [min]	# Missed Cleavages
	High	GVPEELTGLLEYLR	1	1	1	Q9WUD2		0	0	5.899e-07	40.26	0.00859945	2	1588.87	10.248	81.9834	0
Q62785	28 kDa heat- and acid-stable phosphoprotein OS=Rattus norvegicus GN=Pdap1 PE=1 SV=1 - [HAP28_RAT]	40.17	19.34	1	2	2	2	181	20.5925	7.38623
	A2	Sequence	# PSMs	# Proteins	# Protein Groups	Protein Group Accessions	Modifications	ΔCn	q-Value	PEP	IonScore	Exp Value	Charge	MH+ [Da]	ΔM [ppm]	RT [min]	# Missed Cleavages
	High	QYTSPEEIDAQLQAEK	1	1	1	Q62785		0	0	6.392e-08	33.78	0.0323099	2	1850.56	364.145	41.5922	0
	High	ANEEDEQEEGGDGASGDPK	1	1	1	Q62785		0	0	8.045e-08	30.39	0.0652677	2	1934.21	236.103	11.3329	0
Q8CFN2	Cell division control protein 42 homolog OS=Rattus norvegicus GN=Cdc42 PE=1 SV=2 - [CDC42_RAT]	39.76	15.71	1	2	2	2	191	21.245	6.55127
	A2	Sequence	# PSMs	# Proteins	# Protein Groups	Protein Group Accessions	Modifications	ΔCn	q-Value	PEP	IonScore	Exp Value	Charge	MH+ [Da]	ΔM [ppm]	RT [min]	# Missed Cleavages
	High	TPFLLVGTQIDLR	1	1	1	Q8CFN2		0	0	1.072e-05	38.94	0.0108753	2	1472.37	-325.39	64.1226	0
	High	NVFDEAILAALEPPEPK	1	1	1	Q8CFN2		0	0	0.0008001	20.32	0.733419	3	1853.78	436.977	77.2397	0
B5DF89	Cullin-3 OS=Rattus norvegicus GN=Cul3 PE=1 SV=2 - [CUL3_RAT]	39.6	1.69	1	1	1	1	768	88.8754	8.48486
	A2	Sequence	# PSMs	# Proteins	# Protein Groups	Protein Group Accessions	Modifications	ΔCn	q-Value	PEP	IonScore	Exp Value	Charge	MH+ [Da]	ΔM [ppm]	RT [min]	# Missed Cleavages
	High	NPVDYIQGLLDLK	1	1	1	B5DF89		0	0	0.00301	39.6	0.00952291	2	1488.87	710.965	77.1927	0
Q62991	Sec1 family domain-containing protein 1 OS=Rattus norvegicus GN=Scfd1 PE=1 SV=1 - [SCFD1_RAT]	39.23	1.73	1	1	1	1	637	72.2171	6.50732
	A2	Sequence	# PSMs	# Proteins	# Protein Groups	Protein Group Accessions	Modifications	ΔCn	q-Value	PEP	IonScore	Exp Value	Charge	MH+ [Da]	ΔM [ppm]	RT [min]	# Missed Cleavages
	High	KLDVYFEYEEK	1	1	1	Q62991		0	0	0.002858	39.23	0.0102802	2	1463.7	676.981	37.9356	1
A0FKI7	Acyl-CoA-binding domain-containing protein 5 OS=Rattus norvegicus GN=Acbd5 PE=1 SV=1 - [ACBD5_RAT]	39.18	3.56	1	1	1	1	506	56.7463	5.5415
	A2	Sequence	# PSMs	# Proteins	# Protein Groups	Protein Group Accessions	Modifications	ΔCn	q-Value	PEP	IonScore	Exp Value	Charge	MH+ [Da]	ΔM [ppm]	RT [min]	# Missed Cleavages
	High	VEELLHVIGPFYEIVEDK	1	1	1	A0FKI7		0	0	3.24e-08	39.18	0.00870834	3	2130.04	435.533	72.0743	0
P50878	60S ribosomal protein L4 OS=Rattus norvegicus GN=Rpl4 PE=1 SV=3 - [RL4_RAT]	38.71	7.36	1	2	2	2	421	47.227	10.9165
	A2	Sequence	# PSMs	# Proteins	# Protein Groups	Protein Group Accessions	Modifications	ΔCn	q-Value	PEP	IonScore	Exp Value	Charge	MH+ [Da]	ΔM [ppm]	RT [min]	# Missed Cleavages
	High	QPYAVSELAGHQTSAESWGTGR	1	1	1	P50878		0	0	6.738e-09	38.71	0.00964982	3	2331.81	-124.402	39.7878	0
	High	LDELYGTWR	1	1	1	P50878		0	0	0.0002248	22.66	0.467476	2	1154.52	1688.2	42.5574	0
P35704	Peroxiredoxin-2 OS=Rattus norvegicus GN=Prdx2 PE=1 SV=3 - [PRDX2_RAT]	38.36	9.09	1	1	1	1	198	21.7701	5.59229
	A2	Sequence	# PSMs	# Proteins	# Protein Groups	Protein Group Accessions	Modifications	ΔCn	q-Value	PEP	IonScore	Exp Value	Charge	MH+ [Da]	ΔM [ppm]	RT [min]	# Missed Cleavages
	High	KEGGLGPLNIPLLADVTK	1	1	1	P35704		0	0	3.931e-05	38.36	0.0112402	2	1835.39	176.573	64.5479	1
Q2PQA9	Kinesin-1 heavy chain OS=Rattus norvegicus GN=Kif5b PE=2 SV=1 - [KINH_RAT]	38.35	1.66	2	1	1	1	963	109.463	6.44287
	A2	Sequence	# PSMs	# Proteins	# Protein Groups	Protein Group Accessions	Modifications	ΔCn	q-Value	PEP	IonScore	Exp Value	Charge	MH+ [Da]	ΔM [ppm]	RT [min]	# Missed Cleavages
	High	EVLQALEELAVNYDQK	1	2	1	Q2PQA9		0	0	1.154e-07	38.35	0.0113538	2	1862.06	54.6261	72.4807	0
Q8VHK7	Hepatoma-derived growth factor OS=Rattus norvegicus GN=Hdgf PE=1 SV=2 - [HDGF_RAT]	38.16	6.75	1	1	1	1	237	26.4716	4.80518
	A2	Sequence	# PSMs	# Proteins	# Protein Groups	Protein Group Accessions	Modifications	ΔCn	q-Value	PEP	IonScore	Exp Value	Charge	MH+ [Da]	ΔM [ppm]	RT [min]	# Missed Cleavages
	High	GFSEGLWEIENNPTVK	1	1	1	Q8VHK7		0	0	2.635e-05	38.16	0.0118845	2	1819.89	0.454251	55.5869	0
P61480	Ribosome biogenesis protein WDR12 OS=Rattus norvegicus GN=Wdr12 PE=2 SV=1 - [WDR12_RAT]	38.11	4.73	1	1	1	1	423	47.5328	5.89697
	A2	Sequence	# PSMs	# Proteins	# Protein Groups	Protein Group Accessions	Modifications	ΔCn	q-Value	PEP	IonScore	Exp Value	Charge	MH+ [Da]	ΔM [ppm]	RT [min]	# Missed Cleavages
	High	HMELEDISSEEVVELEYVEK	1	1	1	P61480		0	0	6.831e-08	38.11	0.00964239	2	2407.09	-15.2056	58.2859	0
Q8K1Q0	Glycylpeptide N-tetradecanoyltransferase 1 OS=Rattus norvegicus GN=Nmt1 PE=2 SV=1 - [NMT1_RAT]	38.1	3.83	1	1	1	1	496	56.824	7.98682
	A2	Sequence	# PSMs	# Proteins	# Protein Groups	Protein Group Accessions	Modifications	ΔCn	q-Value	PEP	IonScore	Exp Value	Charge	MH+ [Da]	ΔM [ppm]	RT [min]	# Missed Cleavages
	High	ELYTLLNENYVEDDDNMFR	1	1	1	Q8K1Q0		0	0	5.64e-07	38.1	0.00927741	2	2394.08	427.989	69.4482	0
Q6TUG0	DnaJ homolog subfamily B member 11 OS=Rattus norvegicus GN=Dnajb11 PE=2 SV=1 - [DJB11_RAT]	37.14	3.07	1	1	1	1	358	40.4697	6.31592
	A2	Sequence	# PSMs	# Proteins	# Protein Groups	Protein Group Accessions	Modifications	ΔCn	q-Value	PEP	IonScore	Exp Value	Charge	MH+ [Da]	ΔM [ppm]	RT [min]	# Missed Cleavages
	High	TLEVEIEPGVR	1	1	1	Q6TUG0		0	0	1.794e-05	37.14	0.0161899	2	1241.52	-121.973	37.9883	0
Q63413	Spliceosome RNA helicase Ddx39b OS=Rattus norvegicus GN=Ddx39b PE=1 SV=3 - [DX39B_RAT]	37.03	5.14	1	1	1	1	428	49.004	5.66846
	A2	Sequence	# PSMs	# Proteins	# Protein Groups	Protein Group Accessions	Modifications	ΔCn	q-Value	PEP	IonScore	Exp Value	Charge	MH+ [Da]	ΔM [ppm]	RT [min]	# Missed Cleavages
	High	FEVNISELPDEIDISSYIEQTR	1	1	1	Q63413		0	0	1.281e-07	37.03	0.0114829	2	2598.26	385.205	79.9637	0
P34067	Proteasome subunit beta type-4 OS=Rattus norvegicus GN=Psmb4 PE=1 SV=2 - [PSB4_RAT]	36.85	9.13	1	1	1	1	263	29.1784	6.91748
	A2	Sequence	# PSMs	# Proteins	# Protein Groups	Protein Group Accessions	Modifications	ΔCn	q-Value	PEP	IonScore	Exp Value	Charge	MH+ [Da]	ΔM [ppm]	RT [min]	# Missed Cleavages
	High	GVEIEGPLSAQTNWDIAHMISGFE	1	1	1	P34067		0	0	0.01611	36.85	0.0124336	2	2602.26	397.266	83.6677	0
P19356	Porphobilinogen deaminase OS=Rattus norvegicus GN=Hmbs PE=1 SV=2 - [HEM3_RAT]	36.74	5.54	1	1	1	1	361	39.3367	6.65381
	A2	Sequence	# PSMs	# Proteins	# Protein Groups	Protein Group Accessions	Modifications	ΔCn	q-Value	PEP	IonScore	Exp Value	Charge	MH+ [Da]	ΔM [ppm]	RT [min]	# Missed Cleavages
	High	GAQLAAENLGISLASLLLNK	1	1	1	P19356		0	0	2.45e-07	36.74	0.0158453	2	1997.4	627.242	85.4866	0
Q66X93	Staphylococcal nuclease domain-containing protein 1 OS=Rattus norvegicus GN=Snd1 PE=2 SV=1 - [SND1_RAT]	36.63	1.21	1	1	1	1	909	101.888	7.18115
	A2	Sequence	# PSMs	# Proteins	# Protein Groups	Protein Group Accessions	Modifications	ΔCn	q-Value	PEP	IonScore	Exp Value	Charge	MH+ [Da]	ΔM [ppm]	RT [min]	# Missed Cleavages
	High	EVEVEVESMDK	1	1	1	Q66X93		0	0	3.853e-05	36.63	0.0198476	2	1293.53	-48.6218	29.2708	0
P51583	Multifunctional protein ADE2 OS=Rattus norvegicus GN=Paics PE=2 SV=3 - [PUR6_RAT]	36.58	2.35	1	1	1	1	425	47.0661	7.69385
	A2	Sequence	# PSMs	# Proteins	# Protein Groups	Protein Group Accessions	Modifications	ΔCn	q-Value	PEP	IonScore	Exp Value	Charge	MH+ [Da]	ΔM [ppm]	RT [min]	# Missed Cleavages
	High	IEFGVDVTTK	1	1	1	P51583		0	0	0.01582	36.58	0.0188796	2	1108.51	-66.3279	39.3994	0
P62083	40S ribosomal protein S7 OS=Rattus norvegicus GN=Rps7 PE=1 SV=1 - [RS7_RAT]	36.5456	11.34	1	1	1	2	194	22.1133	10.0962
	A2	Sequence	# PSMs	# Proteins	# Protein Groups	Protein Group Accessions	Modifications	ΔCn	q-Value	PEP	IonScore	Exp Value	Charge	MH+ [Da]	ΔM [ppm]	RT [min]	# Missed Cleavages
	High	TLTAVHDAILEDLVFPSEIVGK	2	1	1	P62083		0	0	0.002228	39.43	0.0072919	3	2368.06	327.914	73.8284	0
Q63768	Adapter molecule crk OS=Rattus norvegicus GN=Crk PE=1 SV=1 - [CRK_RAT]	36.45	5.59	1	1	1	1	304	33.824	5.5542
	A2	Sequence	# PSMs	# Proteins	# Protein Groups	Protein Group Accessions	Modifications	ΔCn	q-Value	PEP	IonScore	Exp Value	Charge	MH+ [Da]	ΔM [ppm]	RT [min]	# Missed Cleavages
	High	IGDQEFDSLPALLEFYK	1	1	1	Q63768		0	0	0.0006541	36.45	0.016747	2	1984.9	-47.5234	79.7778	0
Q64542	Plasma membrane calcium-transporting ATPase 4 OS=Rattus norvegicus GN=Atp2b4 PE=2 SV=1 - [AT2B4_RAT]	35.86	1.33	4	1	1	1	1203	133.01	6.56592
	A2	Sequence	# PSMs	# Proteins	# Protein Groups	Protein Group Accessions	Modifications	ΔCn	q-Value	PEP	IonScore	Exp Value	Charge	MH+ [Da]	ΔM [ppm]	RT [min]	# Missed Cleavages
	High	ADVGFAMGIAGTDVAK	1	4	1	Q64542		0	0	0.003268	35.86	0.021856	2	1523.7	621.598	49.1204	0
Q9Z1A6	Vigilin OS=Rattus norvegicus GN=Hdlbp PE=1 SV=1 - [VIGLN_RAT]	35.63	1.66	1	1	1	1	1268	141.496	6.96143
	A2	Sequence	# PSMs	# Proteins	# Protein Groups	Protein Group Accessions	Modifications	ΔCn	q-Value	PEP	IonScore	Exp Value	Charge	MH+ [Da]	ΔM [ppm]	RT [min]	# Missed Cleavages
	High	EALEALVPVTIEVEVPFDLHR	1	1	1	Q9Z1A6		0	0	0.000217	35.63	0.0172459	2	2377.42	477.947	76.0832	0
P10111	Peptidyl-prolyl cis-trans isomerase A OS=Rattus norvegicus GN=Ppia PE=1 SV=2 - [PPIA_RAT]	35.37	5.49	1	1	1	3	164	17.8628	8.1626
	A2	Sequence	# PSMs	# Proteins	# Protein Groups	Protein Group Accessions	Modifications	ΔCn	q-Value	PEP	IonScore	Exp Value	Charge	MH+ [Da]	ΔM [ppm]	RT [min]	# Missed Cleavages
	High	FEDENFILK	3	1	1	P10111		0	0	0.006366	33.23	0.0408551	2	1154.68	96.3918	46.1183	0
Q99NH3	Guanine nucleotide exchange factor for Rab-3A OS=Rattus norvegicus GN=Rab3il1 PE=1 SV=1 - [R3GEF_RAT]	34.69	5.31	1	1	1	1	377	41.8811	6.55127
	A2	Sequence	# PSMs	# Proteins	# Protein Groups	Protein Group Accessions	Modifications	ΔCn	q-Value	PEP	IonScore	Exp Value	Charge	MH+ [Da]	ΔM [ppm]	RT [min]	# Missed Cleavages
	High	AQLEQELEELTASLFEEAHK	1	1	1	Q99NH3		0	0	0.0005477	34.69	0.0238926	3	2316.55	610.471	84.0805	0
P11232	Thioredoxin OS=Rattus norvegicus GN=Txn PE=1 SV=2 - [THIO_RAT]	34.35	12.38	1	1	1	1	105	11.6657	4.91943
	A2	Sequence	# PSMs	# Proteins	# Protein Groups	Protein Group Accessions	Modifications	ΔCn	q-Value	PEP	IonScore	Exp Value	Charge	MH+ [Da]	ΔM [ppm]	RT [min]	# Missed Cleavages
	High	EAFQEALAAAGDK	1	1	1	P11232		0	0	6.129e-06	34.35	0.0316781	2	1321.69	794.553	41.2656	0
P06762	Heme oxygenase 1 OS=Rattus norvegicus GN=Hmox1 PE=1 SV=1 - [HMOX1_RAT]	33.98	8.3	1	1	1	1	289	32.9848	6.53662
	A2	Sequence	# PSMs	# Proteins	# Protein Groups	Protein Group Accessions	Modifications	ΔCn	q-Value	PEP	IonScore	Exp Value	Charge	MH+ [Da]	ΔM [ppm]	RT [min]	# Missed Cleavages
	High	AMALPSSGEGLAFFTFPSIDNPTK	1	1	1	P06762		0	0	6.176e-06	33.98	0.0256965	2	2498.09	-54.7425	77.1007	0
O35244	Peroxiredoxin-6 OS=Rattus norvegicus GN=Prdx6 PE=1 SV=3 - [PRDX6_RAT]	33.44	4.02	1	1	1	1	224	24.803	5.93506
	A2	Sequence	# PSMs	# Proteins	# Protein Groups	Protein Group Accessions	Modifications	ΔCn	q-Value	PEP	IonScore	Exp Value	Charge	MH+ [Da]	ΔM [ppm]	RT [min]	# Missed Cleavages
	High	LPFPIIDDK	1	1	1	O35244		0	0	0.01649	33.44	0.0460597	2	1058.51	868.573	50.9687	0
Q63617	Hypoxia up-regulated protein 1 OS=Rattus norvegicus GN=Hyou1 PE=1 SV=1 - [HYOU1_RAT]	33.01	1.9	1	1	1	1	999	111.22	5.18604
	A2	Sequence	# PSMs	# Proteins	# Protein Groups	Protein Group Accessions	Modifications	ΔCn	q-Value	PEP	IonScore	Exp Value	Charge	MH+ [Da]	ΔM [ppm]	RT [min]	# Missed Cleavages
	High	LIPEMDQIFTDVEMTTLEK	1	1	1	Q63617		0	0	0.004896	33.01	0.0317772	2	2253.24	62.5422	80.8098	0
P26284	Pyruvate dehydrogenase E1 component subunit alpha, somatic form, mitochondrial OS=Rattus norvegicus GN=Pdha1 PE=1 SV=2 - [ODPA_RAT]	32.82	3.33	1	1	1	1	390	43.1986	8.19189
	A2	Sequence	# PSMs	# Proteins	# Protein Groups	Protein Group Accessions	Modifications	ΔCn	q-Value	PEP	IonScore	Exp Value	Charge	MH+ [Da]	ΔM [ppm]	RT [min]	# Missed Cleavages
	High	LEEGPPVTTVLTR	1	1	1	P26284		0	0	1.862e-05	32.82	0.0462843	2	1413.22	1017.64	40.7486	0
Q5XI32	F-actin-capping protein subunit beta OS=Rattus norvegicus GN=Capzb PE=1 SV=1 - [CAPZB_RAT]	32.78	12.87	1	3	3	3	272	30.6094	5.99854
	A2	Sequence	# PSMs	# Proteins	# Protein Groups	Protein Group Accessions	Modifications	ΔCn	q-Value	PEP	IonScore	Exp Value	Charge	MH+ [Da]	ΔM [ppm]	RT [min]	# Missed Cleavages
	High	LEVEANNAFDQYR	1	1	1	Q5XI32		0	0	7.642e-06	35.65	0.0216046	2	1569.71	619.685	39.9768	0
	High	YDPPLEDGAMPSAR	1	1	1	Q5XI32		0	0	0.005766	23.63	0.367617	2	1517.54	-759.23	35.7261	0
	High	NDLVEALK	1	1	1	Q5XI32		0	0.001	0.05159	27.79	0.192207	2	902.337	928.86	30.9273	0
P13471	40S ribosomal protein S14 OS=Rattus norvegicus GN=Rps14 PE=2 SV=3 - [RS14_RAT]	32.68	8.61	1	1	1	1	151	16.2485	10.0522
	A2	Sequence	# PSMs	# Proteins	# Protein Groups	Protein Group Accessions	Modifications	ΔCn	q-Value	PEP	IonScore	Exp Value	Charge	MH+ [Da]	ΔM [ppm]	RT [min]	# Missed Cleavages
	High	IEDVTPIPSDSTR	1	1	1	P13471		0	0	8.207e-06	32.68	0.0479355	2	1430.7	686.52	29.8972	0
P04550	Parathymosin OS=Rattus norvegicus GN=Ptms PE=1 SV=2 - [PTMS_RAT]	32.5	10.78	1	1	1	1	102	11.5522	4.1958
	A2	Sequence	# PSMs	# Proteins	# Protein Groups	Protein Group Accessions	Modifications	ΔCn	q-Value	PEP	IonScore	Exp Value	Charge	MH+ [Da]	ΔM [ppm]	RT [min]	# Missed Cleavages
	High	SVEAAAELSAK	1	1	1	P04550		0	0	0.0007387	32.5	0.0585397	2	1075.51	-46.341	19.9127	0
Q5HZV9	Protein phosphatase 1 regulatory subunit 7 OS=Rattus norvegicus GN=Ppp1r7 PE=1 SV=1 - [PP1R7_RAT]	32.08	5	1	1	1	1	360	41.2714	4.91943
	A2	Sequence	# PSMs	# Proteins	# Protein Groups	Protein Group Accessions	Modifications	ΔCn	q-Value	PEP	IonScore	Exp Value	Charge	MH+ [Da]	ΔM [ppm]	RT [min]	# Missed Cleavages
	High	AIENIDTLTNLESLFLGK	1	1	1	Q5HZV9		0	0	8.516e-07	32.08	0.0452502	2	1993.06	1000.2	84.5041	0
Q5U2Y1	General transcription factor II-I OS=Rattus norvegicus GN=Gtf2i PE=2 SV=2 - [GTF2I_RAT]	31.82	2.55	1	1	1	1	979	110.146	6.7417
	A2	Sequence	# PSMs	# Proteins	# Protein Groups	Protein Group Accessions	Modifications	ΔCn	q-Value	PEP	IonScore	Exp Value	Charge	MH+ [Da]	ΔM [ppm]	RT [min]	# Missed Cleavages
	High	VPYPVFESNPEFLYVEGLPEGIPFR	1	1	1	Q5U2Y1		0	0	2.679e-05	31.82	0.0360725	2	2896.95	512.648	83.8789	0
Q5U2Q7	Eukaryotic peptide chain release factor subunit 1 OS=Rattus norvegicus GN=Etf1 PE=2 SV=3 - [ERF1_RAT]	31.71	5.95	1	2	2	2	437	49.0002	5.70654
	A2	Sequence	# PSMs	# Proteins	# Protein Groups	Protein Group Accessions	Modifications	ΔCn	q-Value	PEP	IonScore	Exp Value	Charge	MH+ [Da]	ΔM [ppm]	RT [min]	# Missed Cleavages
	High	FGATLEIVTDK	1	1	1	Q5U2Q7		0	0	1.356e-05	26.73	0.18037	2	1195.52	1571.23	43.1253	0
	High	FHTEALTALLSDDSK	1	1	1	Q5U2Q7		0	0	0.0001133	22.98	0.429486	2	1647.21	-371.265	49.7515	0
Q07984	Translocon-associated protein subunit delta OS=Rattus norvegicus GN=Ssr4 PE=2 SV=1 - [SSRD_RAT]	31.66	10.98	1	1	1	1	173	18.9675	5.78271
	A2	Sequence	# PSMs	# Proteins	# Protein Groups	Protein Group Accessions	Modifications	ΔCn	q-Value	PEP	IonScore	Exp Value	Charge	MH+ [Da]	ΔM [ppm]	RT [min]	# Missed Cleavages
	High	NNEDVSIIPPLFTVSVDHR	1	1	1	Q07984		0	0	0.002069	31.66	0.0502542	2	2152.07	-14.7069	64.4282	0
Q63716	Peroxiredoxin-1 OS=Rattus norvegicus GN=Prdx1 PE=1 SV=1 - [PRDX1_RAT]	31.61	4.02	1	1	1	1	199	22.0953	8.1333
	A2	Sequence	# PSMs	# Proteins	# Protein Groups	Protein Group Accessions	Modifications	ΔCn	q-Value	PEP	IonScore	Exp Value	Charge	MH+ [Da]	ΔM [ppm]	RT [min]	# Missed Cleavages
	High	ADEGISFR	1	1	1	Q63716		0	0	0.009887	31.61	0.0588084	2	895.337	1010.92	23.5822	0
Q63945	Protein SET OS=Rattus norvegicus GN=Set PE=1 SV=2 - [SET_RAT]	31.23	8.65	1	2	2	2	289	33.3857	4.32275
	A2	Sequence	# PSMs	# Proteins	# Protein Groups	Protein Group Accessions	Modifications	ΔCn	q-Value	PEP	IonScore	Exp Value	Charge	MH+ [Da]	ΔM [ppm]	RT [min]	# Missed Cleavages
	High	IDFYFDENPYFENK	1	1	1	Q63945		0	0	1.013e-05	31.23	0.0574434	2	1839.89	-499.164	64.3472	0
	Medium	LNEQASEEILK	1	1	1	Q63945		0	0.015	0.1722	18.14	1.48397	2	1274.69	805.857	29.9433	0
P38659	Protein disulfide-isomerase A4 OS=Rattus norvegicus GN=Pdia4 PE=1 SV=2 - [PDIA4_RAT]	31.2	6.07	1	3	3	3	643	72.6747	5.12256
	A2	Sequence	# PSMs	# Proteins	# Protein Groups	Protein Group Accessions	Modifications	ΔCn	q-Value	PEP	IonScore	Exp Value	Charge	MH+ [Da]	ΔM [ppm]	RT [min]	# Missed Cleavages
	High	IDATSASMLASK	1	1	1	P38659		0	0	0.0002434	29.33	0.0991205	2	1195.52	766.358	29.5381	0
	High	YGIVDYmVEQSGPPSK	1	1	1	P38659	M7(Oxidation)	0	0	0.003588	20.87	0.665003	2	1784.89	-532.993	57.8356	0
	High	VDATEQTDLAK	1	1	1	P38659		0	0	0.009228	20.04	0.947731	2	1191.52	780.12	16.6122	0
P97615	Thioredoxin, mitochondrial OS=Rattus norvegicus GN=Txn2 PE=2 SV=1 - [THIOM_RAT]	30.78	9.04	1	1	1	1	166	18.2205	7.89893
	A2	Sequence	# PSMs	# Proteins	# Protein Groups	Protein Group Accessions	Modifications	ΔCn	q-Value	PEP	IonScore	Exp Value	Charge	MH+ [Da]	ΔM [ppm]	RT [min]	# Missed Cleavages
	High	FVGIKDEDQLEAFLK	1	1	1	P97615		0	0.001	0.05942	30.78	0.066138	3	1752.02	58.3414	57.5609	1
Q5XIG8	Serine-threonine kinase receptor-associated protein OS=Rattus norvegicus GN=Strap PE=1 SV=1 - [STRAP_RAT]	30.67	5.14	1	1	1	1	350	38.432	5.12256
	A2	Sequence	# PSMs	# Proteins	# Protein Groups	Protein Group Accessions	Modifications	ΔCn	q-Value	PEP	IonScore	Exp Value	Charge	MH+ [Da]	ΔM [ppm]	RT [min]	# Missed Cleavages
	High	FSPDGELYASGSEDGTLR	1	1	1	Q5XIG8		0	0	1.443e-08	30.67	0.0666775	2	1899.89	-507.735	42.342	0
P62914	60S ribosomal protein L11 OS=Rattus norvegicus GN=Rpl11 PE=1 SV=2 - [RL11_RAT]	30.34	7.87	1	1	1	1	178	20.2396	9.59814
	A2	Sequence	# PSMs	# Proteins	# Protein Groups	Protein Group Accessions	Modifications	ΔCn	q-Value	PEP	IonScore	Exp Value	Charge	MH+ [Da]	ΔM [ppm]	RT [min]	# Missed Cleavages
	High	VLEQLTGQTPVFSK	1	1	1	P62914		0	0	6.902e-05	30.34	0.0813734	2	1547.87	661.956	45.8085	0
Q496Z4	Transmembrane channel-like protein 4 OS=Rattus norvegicus GN=Tmc4 PE=2 SV=1 - [TMC4_RAT]	30.29	1.29	1	1	1	1	698	78.1612	8.77783
	A2	Sequence	# PSMs	# Proteins	# Protein Groups	Protein Group Accessions	Modifications	ΔCn	q-Value	PEP	IonScore	Exp Value	Charge	MH+ [Da]	ΔM [ppm]	RT [min]	# Missed Cleavages
	High	QIETEVQNK	1	1	1	Q496Z4		0	0	0.01147	30.29	0.0976096	2	1088.68	112.349	14.2715	0
P62815	V-type proton ATPase subunit B, brain isoform OS=Rattus norvegicus GN=Atp6v1b2 PE=1 SV=1 - [VATB2_RAT]	30.2	8.41	1	3	3	3	511	56.5149	5.80811
	A2	Sequence	# PSMs	# Proteins	# Protein Groups	Protein Group Accessions	Modifications	ΔCn	q-Value	PEP	IonScore	Exp Value	Charge	MH+ [Da]	ΔM [ppm]	RT [min]	# Missed Cleavages
	High	AVVGEEALTSDDLLYLEFLQK	1	1	1	P62815		0	0.001	0.02196	30.2	0.06026	2	2353.92	296.791	78.7884	0
	High	TPVSEDMLGR	1	1	1	P62815		0	0.004	0.09153	12.11	6.15177	2	1104.51	-18.7169	27.5997	0
	Medium	IPQSTLSEFYPR	1	1	1	P62815		0	0.025	0.2975	13.41	3.81931	2	1439.2	1016.08	47.1748	0
P24049	60S ribosomal protein L17 OS=Rattus norvegicus GN=Rpl17 PE=2 SV=3 - [RL17_RAT]	30.1	14.13	1	2	2	2	184	21.3834	10.1841
	A2	Sequence	# PSMs	# Proteins	# Protein Groups	Protein Group Accessions	Modifications	ΔCn	q-Value	PEP	IonScore	Exp Value	Charge	MH+ [Da]	ΔM [ppm]	RT [min]	# Missed Cleavages
	High	GLDVDSLVIEHIQVNK	1	1	1	P24049		0	0	4.464e-07	21.26	0.591428	2	1777.88	-607.485	55.3598	0
	High	YSLDPENPTK	1	1	1	P24049		0	0.004	0.08361	27.34	0.16928	2	1163.52	-34.3305	27.7145	0
O35567	Bifunctional purine biosynthesis protein PURH OS=Rattus norvegicus GN=Atic PE=1 SV=2 - [PUR9_RAT]	29.77	2.87	1	1	1	1	592	64.1682	7.13721
	A2	Sequence	# PSMs	# Proteins	# Protein Groups	Protein Group Accessions	Modifications	ΔCn	q-Value	PEP	IonScore	Exp Value	Charge	MH+ [Da]	ΔM [ppm]	RT [min]	# Missed Cleavages
	High	EVSDGIVAPGYEEEALK	1	1	1	O35567		0	0	0.001	29.77	0.0841928	2	1805.89	3.22016	44.169	0
Q9JK11	Reticulon-4 OS=Rattus norvegicus GN=Rtn4 PE=1 SV=1 - [RTN4_RAT]	29.66	1.38	1	1	1	3	1163	126.31	4.48779
	A2	Sequence	# PSMs	# Proteins	# Protein Groups	Protein Group Accessions	Modifications	ΔCn	q-Value	PEP	IonScore	Exp Value	Charge	MH+ [Da]	ΔM [ppm]	RT [min]	# Missed Cleavages
	High	AYLESEVAISEELVQK	3	1	1	Q9JK11		0	0	8.278e-06	30.57	0.0689323	2	1807.72	-117.702	57.0743	0
Q5XIH7	Prohibitin-2 OS=Rattus norvegicus GN=Phb2 PE=1 SV=1 - [PHB2_RAT]	29.15	4.01	1	1	1	2	299	33.2919	9.83252
	A2	Sequence	# PSMs	# Proteins	# Protein Groups	Protein Group Accessions	Modifications	ΔCn	q-Value	PEP	IonScore	Exp Value	Charge	MH+ [Da]	ΔM [ppm]	RT [min]	# Missed Cleavages
	High	IVQAEGEAEAAK	2	1	1	Q5XIH7		0	0	9.492e-06	29.15	0.114321	2	1216.35	602.261	14.7607	0
P70541	Translation initiation factor eIF-2B subunit gamma OS=Rattus norvegicus GN=Eif2b3 PE=2 SV=2 - [EI2BG_RAT]	29.14	2.65	1	1	1	1	452	50.4031	6.96143
	A2	Sequence	# PSMs	# Proteins	# Protein Groups	Protein Group Accessions	Modifications	ΔCn	q-Value	PEP	IonScore	Exp Value	Charge	MH+ [Da]	ΔM [ppm]	RT [min]	# Missed Cleavages
	Medium	VGFEEVIVVTTK	1	1	1	P70541		0	0.016	0.1939	29.14	0.105138	2	1321.69	720.474	51.4517	0
P29321	Ephrin type-A receptor 8 (Fragment) OS=Rattus norvegicus GN=Epha8 PE=2 SV=1 - [EPHA8_RAT]	29.03	1.88	2	1	1	1	372	41.2069	8.54346
	A2	Sequence	# PSMs	# Proteins	# Protein Groups	Protein Group Accessions	Modifications	ΔCn	q-Value	PEP	IonScore	Exp Value	Charge	MH+ [Da]	ΔM [ppm]	RT [min]	# Missed Cleavages
	Medium	LEGVVTR	1	2	1	P29321		0	0.043	0.4124	29.03	0.15747	2	774.33	1134.57	13.7606	0
P07323	Gamma-enolase OS=Rattus norvegicus GN=Eno2 PE=1 SV=2 - [ENOG_RAT]	28.96	8.29	2	1	2	2	434	47.1109	5.16064
	A2	Sequence	# PSMs	# Proteins	# Protein Groups	Protein Group Accessions	Modifications	ΔCn	q-Value	PEP	IonScore	Exp Value	Charge	MH+ [Da]	ΔM [ppm]	RT [min]	# Missed Cleavages
	High	HIAQLAGNSDLILPVPAFNVINGGSHAGNK	1	1	1	P07323		0	0	8.049e-07	21.88	0.32529	3	3023.59	-333.586	60.8941	0
	Medium	YDLDFK	1	3	2	P04764;P07323		0	0.021	0.2603	31.58	0.0757577	2	800.642	323.498	33.7908	0
Q6URK4	Heterogeneous nuclear ribonucleoprotein A3 OS=Rattus norvegicus GN=Hnrnpa3 PE=1 SV=1 - [ROA3_RAT]	28.93	2.64	1	1	1	1	379	39.6276	9.01221
	A2	Sequence	# PSMs	# Proteins	# Protein Groups	Protein Group Accessions	Modifications	ΔCn	q-Value	PEP	IonScore	Exp Value	Charge	MH+ [Da]	ΔM [ppm]	RT [min]	# Missed Cleavages
	High	IETIEVMEDR	1	1	1	Q6URK4		0	0	0.0002612	28.93	0.120326	2	1234.69	72.9522	36.4285	0
Q62658	Peptidyl-prolyl cis-trans isomerase FKBP1A OS=Rattus norvegicus GN=Fkbp1a PE=1 SV=3 - [FKB1A_RAT]	28.8	12.96	1	1	1	1	108	11.9151	8.1626
	A2	Sequence	# PSMs	# Proteins	# Protein Groups	Protein Group Accessions	Modifications	ΔCn	q-Value	PEP	IonScore	Exp Value	Charge	MH+ [Da]	ΔM [ppm]	RT [min]	# Missed Cleavages
	High	GWEEGVAQMSVGQR	1	1	1	Q62658		0	0	5.669e-06	28.8	0.112447	2	1532.87	-548.078	42.2105	0
O88831	Calcium/calmodulin-dependent protein kinase kinase 2 OS=Rattus norvegicus GN=Camkk2 PE=1 SV=1 - [KKCC2_RAT]	28.61	2.39	1	1	1	1	587	64.4054	5.89697
	A2	Sequence	# PSMs	# Proteins	# Protein Groups	Protein Group Accessions	Modifications	ΔCn	q-Value	PEP	IonScore	Exp Value	Charge	MH+ [Da]	ΔM [ppm]	RT [min]	# Missed Cleavages
	High	GPIEQVYQEIAILK	1	1	1	O88831		0	0	0.0007095	28.61	0.116787	2	1599.88	-637.237	71.6085	0
P60901	Proteasome subunit alpha type-6 OS=Rattus norvegicus GN=Psma6 PE=1 SV=1 - [PSA6_RAT]	28.42	6.91	1	1	1	1	246	27.3818	6.75635
	A2	Sequence	# PSMs	# Proteins	# Protein Groups	Protein Group Accessions	Modifications	ΔCn	q-Value	PEP	IonScore	Exp Value	Charge	MH+ [Da]	ΔM [ppm]	RT [min]	# Missed Cleavages
	High	ILTEAEIDAHLVALAER	1	1	1	P60901		0	0	1.965e-07	28.42	0.108054	3	1864.23	114.394	59.9531	0
P62278	40S ribosomal protein S13 OS=Rattus norvegicus GN=Rps13 PE=2 SV=2 - [RS13_RAT]	28.06	9.93	1	1	1	1	151	17.2117	10.5356
	A2	Sequence	# PSMs	# Proteins	# Protein Groups	Protein Group Accessions	Modifications	ΔCn	q-Value	PEP	IonScore	Exp Value	Charge	MH+ [Da]	ΔM [ppm]	RT [min]	# Missed Cleavages
	High	GLAPDLPEDLYHLIK	1	1	1	P62278		0	0.001	0.02614	28.06	0.125364	3	1693.77	-85.8548	65.4461	0
Q9JHL4	Drebrin-like protein OS=Rattus norvegicus GN=Dbnl PE=1 SV=1 - [DBNL_RAT]	27.86	4.59	1	1	1	1	436	48.5825	4.91943
	A2	Sequence	# PSMs	# Proteins	# Protein Groups	Protein Group Accessions	Modifications	ΔCn	q-Value	PEP	IonScore	Exp Value	Charge	MH+ [Da]	ΔM [ppm]	RT [min]	# Missed Cleavages
	High	VAGTGEGGLEELVEELNSGK	1	1	1	Q9JHL4		0	0	5.252e-05	27.86	0.117933	2	1988.06	40.6727	69.5257	0
O70454	Protein BUD31 homolog OS=Rattus norvegicus GN=Bud31 PE=2 SV=2 - [BUD31_RAT]	27.78	13.19	1	1	1	1	144	16.9886	8.82178
	A2	Sequence	# PSMs	# Proteins	# Protein Groups	Protein Group Accessions	Modifications	ΔCn	q-Value	PEP	IonScore	Exp Value	Charge	MH+ [Da]	ΔM [ppm]	RT [min]	# Missed Cleavages
	High	APPDGWELIEPTLDELDQK	1	1	1	O70454		0	0	2.588e-07	27.78	0.113123	2	2167.24	544.02	74.6091	0
P67779	Prohibitin OS=Rattus norvegicus GN=Phb PE=1 SV=1 - [PHB_RAT]	27.17	3.68	1	1	1	1	272	29.8019	5.75732
	A2	Sequence	# PSMs	# Proteins	# Protein Groups	Protein Group Accessions	Modifications	ΔCn	q-Value	PEP	IonScore	Exp Value	Charge	MH+ [Da]	ΔM [ppm]	RT [min]	# Missed Cleavages
	High	DLQNVNITLR	1	1	1	P67779		0	0	0.0009392	27.17	0.1793	2	1186.35	584.903	40.9874	0
Q5XFX0	Transgelin-2 OS=Rattus norvegicus GN=Tagln2 PE=1 SV=1 - [TAGL2_RAT]	27.11	7.04	1	1	1	1	199	22.3791	8.25049
	A2	Sequence	# PSMs	# Proteins	# Protein Groups	Protein Group Accessions	Modifications	ΔCn	q-Value	PEP	IonScore	Exp Value	Charge	MH+ [Da]	ΔM [ppm]	RT [min]	# Missed Cleavages
	High	DDGLFSGDPNWFPK	1	1	1	Q5XFX0		0	0	0.01141	27.11	0.158352	2	1595.37	412.114	67.6523	0
P52555	Endoplasmic reticulum resident protein 29 OS=Rattus norvegicus GN=Erp29 PE=1 SV=2 - [ERP29_RAT]	26.65	3.85	1	1	1	1	260	28.5569	6.62451
	A2	Sequence	# PSMs	# Proteins	# Protein Groups	Protein Group Accessions	Modifications	ΔCn	q-Value	PEP	IonScore	Exp Value	Charge	MH+ [Da]	ΔM [ppm]	RT [min]	# Missed Cleavages
	High	FDTQYPYGEK	1	1	1	P52555		0	0	0.002649	26.65	0.207729	2	1247.69	105.243	27.7315	0
O55043	Rho guanine nucleotide exchange factor 7 OS=Rattus norvegicus GN=Arhgef7 PE=1 SV=1 - [ARHG7_RAT]	26.57	2.01	2	1	1	1	646	73.0942	7.15186
	A2	Sequence	# PSMs	# Proteins	# Protein Groups	Protein Group Accessions	Modifications	ΔCn	q-Value	PEP	IonScore	Exp Value	Charge	MH+ [Da]	ΔM [ppm]	RT [min]	# Missed Cleavages
	Medium	STAALEEDAQILK	1	2	1	O55043		0	0.02	0.2496	26.57	0.198924	2	1389.7	698.09	40.0625	0
B2GUV7	Eukaryotic translation initiation factor 5B OS=Rattus norvegicus GN=Eif5b PE=1 SV=1 - [IF2P_RAT]	26.55	1.23	1	1	1	1	1216	137.602	5.56689
	A2	Sequence	# PSMs	# Proteins	# Protein Groups	Protein Group Accessions	Modifications	ΔCn	q-Value	PEP	IonScore	Exp Value	Charge	MH+ [Da]	ΔM [ppm]	RT [min]	# Missed Cleavages
	High	DPIVIGVTVEAGQVK	1	1	1	B2GUV7		0	0	0.000128	26.55	0.178265	2	1525.87	660.447	50.127	0
P20280	60S ribosomal protein L21 OS=Rattus norvegicus GN=Rpl21 PE=1 SV=3 - [RL21_RAT]	26.55	11.25	1	1	1	1	160	18.4539	10.4038
	A2	Sequence	# PSMs	# Proteins	# Protein Groups	Protein Group Accessions	Modifications	ΔCn	q-Value	PEP	IonScore	Exp Value	Charge	MH+ [Da]	ΔM [ppm]	RT [min]	# Missed Cleavages
	Medium	TNGKEPELLEPIPYEFMA	1	1	1	P20280		0	0.018	0.2314	26.55	0.159232	2	2079.57	746.615	69.4421	1
Q9WV25	Poly(U)-binding-splicing factor PUF60 OS=Rattus norvegicus GN=Puf60 PE=2 SV=2 - [PUF60_RAT]	25.84	2.13	1	1	1	1	564	60.2108	5.2876
	A2	Sequence	# PSMs	# Proteins	# Protein Groups	Protein Group Accessions	Modifications	ΔCn	q-Value	PEP	IonScore	Exp Value	Charge	MH+ [Da]	ΔM [ppm]	RT [min]	# Missed Cleavages
	High	QGEEEDAEIIVK	1	1	1	Q9WV25		0	0	0.001891	25.84	0.235336	2	1360.53	635.643	28.6321	0
P62747	Rho-related GTP-binding protein RhoB OS=Rattus norvegicus GN=Rhob PE=1 SV=1 - [RHOB_RAT]	25.69	12.24	1	1	1	1	196	22.1091	5.23682
	A2	Sequence	# PSMs	# Proteins	# Protein Groups	Protein Group Accessions	Modifications	ΔCn	q-Value	PEP	IonScore	Exp Value	Charge	MH+ [Da]	ΔM [ppm]	RT [min]	# Missed Cleavages
	High	DEFPEVYVPTVFENYVADIEVDGK	1	1	1	P62747		0	0	0.0001087	25.69	0.153636	2	2775.27	347.303	86.4417	0
Q4KLF8	Actin-related protein 2/3 complex subunit 5 OS=Rattus norvegicus GN=Arpc5 PE=1 SV=3 - [ARPC5_RAT]	25.38	7.28	1	1	1	1	151	16.3103	5.66846
	A2	Sequence	# PSMs	# Proteins	# Protein Groups	Protein Group Accessions	Modifications	ΔCn	q-Value	PEP	IonScore	Exp Value	Charge	MH+ [Da]	ΔM [ppm]	RT [min]	# Missed Cleavages
	Medium	KVDVDEYDENK	1	1	1	Q4KLF8		0	0.033	0.3602	25.38	0.245115	2	1353.19	-311.819	14.7828	1
Q6AY79	Protein FAM203A OS=Rattus norvegicus GN=Fam203a PE=2 SV=1 - [F203A_RAT]	25.23	2.29	1	1	1	1	393	43.1044	4.83057
	A2	Sequence	# PSMs	# Proteins	# Protein Groups	Protein Group Accessions	Modifications	ΔCn	q-Value	PEP	IonScore	Exp Value	Charge	MH+ [Da]	ΔM [ppm]	RT [min]	# Missed Cleavages
	Medium	DQGAYLILR	1	1	1	Q6AY79		0	0.014	0.1646	25.23	0.316712	2	1047.51	-1018.54	26.9963	0
Q9Z0W7	Chloride intracellular channel protein 4 OS=Rattus norvegicus GN=Clic4 PE=1 SV=3 - [CLIC4_RAT]	25.11	5.14	1	1	1	1	253	28.6147	6.26514
	A2	Sequence	# PSMs	# Proteins	# Protein Groups	Protein Group Accessions	Modifications	ΔCn	q-Value	PEP	IonScore	Exp Value	Charge	MH+ [Da]	ΔM [ppm]	RT [min]	# Missed Cleavages
	High	EEDKEPLIELFVK	1	1	1	Q9Z0W7		0	0	0.01725	25.11	0.274404	3	1589.76	577.419	58.6448	1
Q4FZT9	26S proteasome non-ATPase regulatory subunit 2 OS=Rattus norvegicus GN=Psmd2 PE=2 SV=1 - [PSMD2_RAT]	25.02	2.75	1	2	2	2	908	100.124	5.19873
	A2	Sequence	# PSMs	# Proteins	# Protein Groups	Protein Group Accessions	Modifications	ΔCn	q-Value	PEP	IonScore	Exp Value	Charge	MH+ [Da]	ΔM [ppm]	RT [min]	# Missed Cleavages
	High	MLVTFDEELRPLPVSVR	1	1	1	Q4FZT9		0	0.006	0.1255	25.02	0.2301	2	2003.06	988.374	58.8544	0
	Medium	ELDIMEPK	1	1	1	Q4FZT9		0	0.021	0.261	13.86	4.52676	2	973.508	-1005.35	32.1153	0
P13832	Myosin regulatory light chain RLC-A OS=Rattus norvegicus GN=Rlc-a PE=2 SV=2 - [MRLCA_RAT]	24.98	6.4	2	1	1	1	172	19.8825	4.80518
	A2	Sequence	# PSMs	# Proteins	# Protein Groups	Protein Group Accessions	Modifications	ΔCn	q-Value	PEP	IonScore	Exp Value	Charge	MH+ [Da]	ΔM [ppm]	RT [min]	# Missed Cleavages
	High	FTDEEVDELYR	1	2	1	P13832		0	0	0.0005131	24.98	0.296244	2	1416.53	634.773	42.2721	0
P17074	40S ribosomal protein S19 OS=Rattus norvegicus GN=Rps19 PE=2 SV=3 - [RS19_RAT]	24.8	12.41	1	2	2	3	145	16.0756	10.4038
	A2	Sequence	# PSMs	# Proteins	# Protein Groups	Protein Group Accessions	Modifications	ΔCn	q-Value	PEP	IonScore	Exp Value	Charge	MH+ [Da]	ΔM [ppm]	RT [min]	# Missed Cleavages
	High	DVNQQEFVR	2	1	1	P17074		0	0	0.01417	23.24	0.448159	2	1134.52	-33.0109	23.4	0
	High	VPEWVDTVK	1	1	1	P17074		0	0.004	0.07603	24.8	0.308118	2	1071.51	-984.037	36.2897	0
P13444	S-adenosylmethionine synthase isoform type-1 OS=Rattus norvegicus GN=Mat1a PE=1 SV=2 - [METK1_RAT]	24.79	8.31	1	1	1	1	397	43.6701	5.94775
	A2	Sequence	# PSMs	# Proteins	# Protein Groups	Protein Group Accessions	Modifications	ΔCn	q-Value	PEP	IonScore	Exp Value	Charge	MH+ [Da]	ΔM [ppm]	RT [min]	# Missed Cleavages
	High	mNGPVDGLcDHSLSEEGAFmFTSESVGEGHPDK	1	1	1	P13444	M1(Oxidation); C9(Carbamidomethyl); M20(Oxidation)	0	0	5.253e-05	24.79	0.141553	3	3567.37	-314.365	77.7348	0
P35426	Cyclin-dependent kinase 4 OS=Rattus norvegicus GN=Cdk4 PE=2 SV=1 - [CDK4_RAT]	24.58	5.61	1	1	1	1	303	33.7774	6.53662
	A2	Sequence	# PSMs	# Proteins	# Protein Groups	Protein Group Accessions	Modifications	ΔCn	q-Value	PEP	IonScore	Exp Value	Charge	MH+ [Da]	ΔM [ppm]	RT [min]	# Missed Cleavages
	High	YEPVAEIGVGAYGTVYK	1	1	1	P35426		0	0	2.915e-06	24.58	0.271006	2	1817.22	717.472	51.1369	0
P50399	Rab GDP dissociation inhibitor beta OS=Rattus norvegicus GN=Gdi2 PE=1 SV=2 - [GDIB_RAT]	24.57	9.89	1	2	2	2	445	50.5047	6.25244
	A2	Sequence	# PSMs	# Proteins	# Protein Groups	Protein Group Accessions	Modifications	ΔCn	q-Value	PEP	IonScore	Exp Value	Charge	MH+ [Da]	ΔM [ppm]	RT [min]	# Missed Cleavages
	High	VLHMDQNPYYGGESASITPLEDLYK	1	1	1	P50399		0	0	0.0001504	24.57	0.186965	3	2841.33	347.777	59.5658	0
	High	VPSTEAEALASSLMGLFEK	1	1	1	P50399		0	0	0.001672	13.82	3.05614	2	1981.4	704.69	86.8316	0
Q02356	AMP deaminase 2 OS=Rattus norvegicus GN=Ampd2 PE=2 SV=2 - [AMPD2_RAT]	24.36	2.91	1	1	1	1	824	94.7269	6.50732
	A2	Sequence	# PSMs	# Proteins	# Protein Groups	Protein Group Accessions	Modifications	ΔCn	q-Value	PEP	IonScore	Exp Value	Charge	MH+ [Da]	ΔM [ppm]	RT [min]	# Missed Cleavages
	High	EVFESMNLTAYDLSVDTLDVHADR	1	1	1	Q02356		0	0	5.548e-07	24.36	0.205755	3	2741.33	383.161	68.0924	0
P32551	Cytochrome b-c1 complex subunit 2, mitochondrial OS=Rattus norvegicus GN=Uqcrc2 PE=1 SV=2 - [QCR2_RAT]	23.68	3.98	1	1	1	1	452	48.3662	9.14404
	A2	Sequence	# PSMs	# Proteins	# Protein Groups	Protein Group Accessions	Modifications	ΔCn	q-Value	PEP	IonScore	Exp Value	Charge	MH+ [Da]	ΔM [ppm]	RT [min]	# Missed Cleavages
	High	LPNGLVIASLENYAPLSR	1	1	1	P32551		0	0	2.92e-06	23.68	0.302127	2	1927.73	343.096	69.8924	0
P62859	40S ribosomal protein S28 OS=Rattus norvegicus GN=Rps28 PE=1 SV=1 - [RS28_RAT]	23.19	17.39	1	1	1	1	69	7.8362	10.6968
	A2	Sequence	# PSMs	# Proteins	# Protein Groups	Protein Group Accessions	Modifications	ΔCn	q-Value	PEP	IonScore	Exp Value	Charge	MH+ [Da]	ΔM [ppm]	RT [min]	# Missed Cleavages
	High	EGDVLTLLESER	1	1	1	P62859		0	0.001	0.02459	23.19	0.420486	2	1361.03	244.821	59.0515	0
Q68FP1	Gelsolin OS=Rattus norvegicus GN=Gsn PE=1 SV=1 - [GELS_RAT]	23.18	2.18	1	1	1	1	780	86.0141	6.0874
	A2	Sequence	# PSMs	# Proteins	# Protein Groups	Protein Group Accessions	Modifications	ΔCn	q-Value	PEP	IonScore	Exp Value	Charge	MH+ [Da]	ΔM [ppm]	RT [min]	# Missed Cleavages
	High	QTQVSVLPEGGETPLFK	1	1	1	Q68FP1		0	0	0.007847	23.18	0.362793	2	1828.89	-588.846	51.9509	0
Q5M7U6	Actin-related protein 2 OS=Rattus norvegicus GN=Actr2 PE=1 SV=1 - [ARP2_RAT]	23.14	3.05	1	1	1	1	394	44.7052	6.7417
	A2	Sequence	# PSMs	# Proteins	# Protein Groups	Protein Group Accessions	Modifications	ΔCn	q-Value	PEP	IonScore	Exp Value	Charge	MH+ [Da]	ΔM [ppm]	RT [min]	# Missed Cleavages
	High	DLMVGDEASELR	1	1	1	Q5M7U6		0	0.001	0.0368	23.14	0.450105	2	1335.42	592.913	42.1649	0
Q5XI31	GPI transamidase component PIG-S OS=Rattus norvegicus GN=Pigs PE=2 SV=3 - [PIGS_RAT]	22.94	3.78	1	1	1	1	555	61.6853	6.44287
	A2	Sequence	# PSMs	# Proteins	# Protein Groups	Protein Group Accessions	Modifications	ΔCn	q-Value	PEP	IonScore	Exp Value	Charge	MH+ [Da]	ΔM [ppm]	RT [min]	# Missed Cleavages
	High	SVENLATATTTLTSLAQLLGK	1	1	1	Q5XI31		0	0	0.0001304	22.94	0.364604	3	2132.29	53.1995	82.9592	0
P85970	Actin-related protein 2/3 complex subunit 2 OS=Rattus norvegicus GN=Arpc2 PE=1 SV=1 - [ARPC2_RAT]	22.73	3.33	1	1	1	1	300	34.3695	7.35693
	A2	Sequence	# PSMs	# Proteins	# Protein Groups	Protein Group Accessions	Modifications	ΔCn	q-Value	PEP	IonScore	Exp Value	Charge	MH+ [Da]	ΔM [ppm]	RT [min]	# Missed Cleavages
	High	DDETMYVESK	1	1	1	P85970		0	0	0.0004966	22.73	0.497601	2	1215.35	-945.997	22.8871	0
P21794	Hormone-induced protein 70 kDa (Fragment) OS=Rattus norvegicus PE=1 SV=1 - [HIP70_RAT]	21.78	68.42	1	1	1	1	19	2.11195	3.87842
	A2	Sequence	# PSMs	# Proteins	# Protein Groups	Protein Group Accessions	Modifications	ΔCn	q-Value	PEP	IonScore	Exp Value	Charge	MH+ [Da]	ΔM [ppm]	RT [min]	# Missed Cleavages
	High	DVLELTDENFESR	1	1	1	P21794		0	0.004	0.07579	21.78	0.518715	2	1567.87	730.308	51.8001	0
P04256	Heterogeneous nuclear ribonucleoprotein A1 OS=Rattus norvegicus GN=Hnrnpa1 PE=1 SV=3 - [ROA1_RAT]	21.44	3.13	1	1	1	1	320	34.1912	9.14404
	A2	Sequence	# PSMs	# Proteins	# Protein Groups	Protein Group Accessions	Modifications	ΔCn	q-Value	PEP	IonScore	Exp Value	Charge	MH+ [Da]	ΔM [ppm]	RT [min]	# Missed Cleavages
	High	IEVIEIMTDR	1	1	1	P04256		0	0	0.001448	21.44	0.686211	2	1217.85	-645.106	51.5589	0
P60123	RuvB-like 1 OS=Rattus norvegicus GN=Ruvbl1 PE=1 SV=1 - [RUVB1_RAT]	21.2	3.73	1	1	1	1	456	50.1823	6.41748
	A2	Sequence	# PSMs	# Proteins	# Protein Groups	Protein Group Accessions	Modifications	ΔCn	q-Value	PEP	IonScore	Exp Value	Charge	MH+ [Da]	ΔM [ppm]	RT [min]	# Missed Cleavages
	High	VEAGDVIYIEANSGAVK	1	1	1	P60123		0	0.001	0.02866	21.2	0.637205	2	1734.72	-101.009	45.8933	0
Q5XI81	Fragile X mental retardation syndrome-related protein 1 OS=Rattus norvegicus GN=Fxr1 PE=2 SV=1 - [FXR1_RAT]	21.08	2.99	1	1	1	1	568	63.9079	6.39209
	A2	Sequence	# PSMs	# Proteins	# Protein Groups	Protein Group Accessions	Modifications	ΔCn	q-Value	PEP	IonScore	Exp Value	Charge	MH+ [Da]	ΔM [ppm]	RT [min]	# Missed Cleavages
	High	VPGVTAIELDEDTGTFR	1	1	1	Q5XI81		0	0	4.927e-07	21.08	0.611777	2	1819.05	-469.306	52.918	0
Q9JJ31	Cullin-5 OS=Rattus norvegicus GN=Cul5 PE=1 SV=3 - [CUL5_RAT]	20.69	1.92	1	1	1	1	780	90.8323	7.94287
	A2	Sequence	# PSMs	# Proteins	# Protein Groups	Protein Group Accessions	Modifications	ΔCn	q-Value	PEP	IonScore	Exp Value	Charge	MH+ [Da]	ΔM [ppm]	RT [min]	# Missed Cleavages
	Medium	ISNAQLQTELVEILK	1	1	1	Q9JJ31		0	0.047	0.4534	20.69	0.678641	2	1698.05	-539.822	68.6978	0
Q99ML5	Prenylcysteine oxidase OS=Rattus norvegicus GN=Pcyox1 PE=1 SV=1 - [PCYOX_RAT]	20.52	3.37	1	1	1	1	504	56.2516	7.09326
	A2	Sequence	# PSMs	# Proteins	# Protein Groups	Protein Group Accessions	Modifications	ΔCn	q-Value	PEP	IonScore	Exp Value	Charge	MH+ [Da]	ΔM [ppm]	RT [min]	# Missed Cleavages
	High	AGFSETFLNEMIAPVMK	1	1	1	Q99ML5		0	0	1.897e-06	20.52	0.687102	2	1885.89	512.796	76.1686	0
P13264	Glutaminase kidney isoform, mitochondrial OS=Rattus norvegicus GN=Gls PE=1 SV=2 - [GLSK_RAT]	0	2.08	1	1	1	1	674	73.9762	7.86963
	A2	Sequence	# PSMs	# Proteins	# Protein Groups	Protein Group Accessions	Modifications	ΔCn	q-Value	PEP	IonScore	Exp Value	Charge	MH+ [Da]	ΔM [ppm]	RT [min]	# Missed Cleavages
	Medium	LTLQTTSDGVMLDK	1	1	1	P13264		0	0.016	0.203	10.48	7.65089	2	1521.7	-51.8018	42.4969	0
P20607	Interleukin-6 OS=Rattus norvegicus GN=Il6 PE=2 SV=1 - [IL6_RAT]	0	3.32	1	1	1	1	211	24.3415	8.04541
	A2	Sequence	# PSMs	# Proteins	# Protein Groups	Protein Group Accessions	Modifications	ΔCn	q-Value	PEP	IonScore	Exp Value	Charge	MH+ [Da]	ΔM [ppm]	RT [min]	# Missed Cleavages
	Medium	NNLQDNK	1	1	1	P20607		0	0.026	0.3209	28.68	0.178004	2	845.501	105.843	33.2731	0
Q62685	Oxysterols receptor LXR-alpha OS=Rattus norvegicus GN=Nr1h3 PE=2 SV=1 - [NR1H3_RAT]	0	2.25	1	1	1	1	445	50.5227	7.43018
	A2	Sequence	# PSMs	# Proteins	# Protein Groups	Protein Group Accessions	Modifications	ΔCn	q-Value	PEP	IonScore	Exp Value	Charge	MH+ [Da]	ΔM [ppm]	RT [min]	# Missed Cleavages
	Medium	mPQSTGGALR	1	1	1	Q62685	M1(Oxidation)	0	0.023	0.2752	25.75	0.267935	2	1031.68	-1775.83	18.5555	0
P62716	Serine/threonine-protein phosphatase 2A catalytic subunit beta isoform OS=Rattus norvegicus GN=Ppp2cb PE=1 SV=1 - [PP2AB_RAT]	0	4.85	2	1	1	1	309	35.5523	5.42725
	A2	Sequence	# PSMs	# Proteins	# Protein Groups	Protein Group Accessions	Modifications	ΔCn	q-Value	PEP	IonScore	Exp Value	Charge	MH+ [Da]	ΔM [ppm]	RT [min]	# Missed Cleavages
	High	SPDTNYLFMGDYVDR	1	2	1	P62716		0	0	3.347e-05	26.6	0.176224	2	1792.72	-36.7417	57.6875	0
P35280	Ras-related protein Rab-8A OS=Rattus norvegicus GN=Rab8a PE=2 SV=2 - [RAB8A_RAT]	0	5.8	1	1	1	1	207	23.6532	9.0708
	A2	Sequence	# PSMs	# Proteins	# Protein Groups	Protein Group Accessions	Modifications	ΔCn	q-Value	PEP	IonScore	Exp Value	Charge	MH+ [Da]	ΔM [ppm]	RT [min]	# Missed Cleavages
	High	NIEEHASADVEK	1	1	1	P35280		0	0	0.0002338	31.7	0.0593939	2	1341.53	-74.9093	12.8335	0
O08815	STE20-like serine/threonine-protein kinase OS=Rattus norvegicus GN=Slk PE=2 SV=1 - [SLK_RAT]	0	1.08	1	1	1	1	1206	137.804	5.021
	A2	Sequence	# PSMs	# Proteins	# Protein Groups	Protein Group Accessions	Modifications	ΔCn	q-Value	PEP	IonScore	Exp Value	Charge	MH+ [Da]	ΔM [ppm]	RT [min]	# Missed Cleavages
	Medium	QTLEALNYLHDNK	1	1	1	O08815		0	0.016	0.2025	22.15	0.489458	2	1559.87	696.746	38.7925	0
Q5U2X2	Sperm-associated antigen 1 OS=Rattus norvegicus GN=Spag1 PE=2 SV=1 - [SPAG1_RAT]	0	1.79	1	1	1	1	893	100.552	5.47803
	A2	Sequence	# PSMs	# Proteins	# Protein Groups	Protein Group Accessions	Modifications	ΔCn	q-Value	PEP	IonScore	Exp Value	Charge	MH+ [Da]	ΔM [ppm]	RT [min]	# Missed Cleavages
	Medium	RmVIEEVENSGDEGGK	1	1	1	Q5U2X2	M2(Oxidation)	0	0.041	0.4091	23.95	0.330429	3	1764.02	-443.637	67.185	1
